# Supplementary material for: Suppression of GhGLU19 encoding β-1,3-glucanase promotes seed germination in cotton
Source: BMC Plant Biol. 2022 Jul 22;22:357. doi: 10.1186/s12870-022-03748-w (PMC9308338; doi:10.1186/s12870-022-03748-w)
Supplement: Supplementary file 4 — Additional file 4: Data S1. Information on 79 differential expression proteins (unsed >1.3 and a fold change>1.5) by comparative analysis between AS19 and WT. [file 12870_2022_3748_MOESM4_ESM.xlsx]

## Sheet: Sheet1
Data S1 Information on 79 differential expression proteins (unsed >1.3 and a fold change>1.5) by comparative analysis between AS19 and WT.
ID	Peptides(95%)	117:115	118:115	117:116	118:116	Average (foldchange)	Gene annotation
Gh_D07G0577	30	0.4192	0.6062	0.5529	0.7993	0.5944	DnaJ heat shock amino-terminal domain protein
Gh_A02G0878	14	0.6722	0.6908	0.6081	0.6232	0.648575	unknown
Gh_D11G1761	10	2.0421	1.866	1.1938	1.0889	1.5477	alpha/beta-Hydrolases superfamily protein
Gh_A08G0418	1556	0.7128	0.3765	0.8876	0.4704	0.611825	transmembrane protein
Gh_A05G2918	5	3.7277	3.2486	1.7137	1.4927	2.54567	Ssu72-like family protein
Gh_D06G1200	6	0.6517	0.616	0.6545	0.6204	0.63565	arabinose kinase
Gh_D12G0031	111	0.3088	0.2854	0.281	0.2528	0.282	Protein kinase superfamily protein
Gh_A05G1916	5	1.7791	1.9213	1.2676	1.3682	1.58405	Inositol-pentakisphosphate 2-kinase family protein
Gh_A01G1739	6	0.6922	0.5092	0.5313	0.4149	0.5369	transmembrane protein
Gh_D11G3231	4	1.3038	1.4006	1.6523	1.723	1.51992	F-box/RNI-like superfamily protein
Gh_A10G1513	9	0.4439	0.2961	0.3221	0.235	0.324275	GRAS family transcription factor
Gh_A03G1381	5	1.3109	1.8235	1.2464	1.7309	1.52792	EF hand calcium-binding protein family
Gh_D09G0821	31	0.7938	0.607	0.6419	0.4642	0.626725	Transcription factor jumonji (jmjC) domain-containing protein
Gh_D02G0456	3	1.7163	1.443	2.0552	1.7271	1.7354	RNA-binding (RRM/RBD/RNP motifs) family protein
Gh_D10G1214	6	0.6932	0.7554	0.5835	0.5706	0.650675	myb domain protein 16
Gh_A01G0871	5	2.0483	1.675	1.5998	1.3005	1.6559	nuclear factor Y%2C subunit B3
Gh_D08G1977	3	0.4631	0.5638	0.7003	0.8522	0.64485	Bifunctional inhibitor/lipid-transfer protein/seed storage 2S albumin superfamily protein
Gh_D12G2630	2	0.5604	0.3918	0.905	0.6492	0.6266	ubiquitin-specific protease 10
Gh_D02G2166	3	0.3046	0.3219	0.4559	0.4816	0.391	GTP cyclohydrolase II
Gh_A07G0926	14	0.4926	0.6109	0.5317	0.6592	0.5736	GRF zinc finger / Zinc knuckle protein
Gh_D05G3386	2	0.5057	0.5688	0.4797	0.5393	0.523375	Tubulin/FtsZ family protein
Gh_D06G1578	2	0.5383	0.9661	0.3797	0.6372	0.630325	NOD26-like intrinsic protein 1%3B2
Gh_D13G0618	3	2.1619	2.7729	1.0342	1.3259	1.82373	myosin 1
Gh_D03G1203	14	1.7038	1.5865	1.4754	1.3851	1.5377	Mitochondrial import inner membrane translocase subunit Tim17/Tim22/Tim23 family protein
Gh_D12G1273	9	2.4663	2.265	1.9308	1.7497	2.10295	unknown
Gh_D08G0520	3	0.963	2.951	0.8447	2.5872	1.83648	NADH-ubiquinone oxidoreductase 24 kDa subunit
Gh_A03G0798	2	0.673	0.7132	0.6254	0.6432	0.6637	Alg9-like mannosyltransferase family
Gh_D08G1011	4	2.6187	2.7778	0.9264	0.9823	1.8263	beta-hydroxyisobutyryl-CoA hydrolase 1
Gh_A05G3068	1	0.5354	0.418	0.749	0.5777	0.570025	protein affected traf%26#64257%3Bcking 2
Gh_A05G3386	2	0.3979	0.3418	0.5965	0.586	0.48055	hydroxyproline-rich glycoprotein family protein
Gh_D04G0570	1	6.4008	3.1803	1.072	0.4829	2.784	ATPase E1-E2 type family protein / haloacid dehalogenase-like hydrolase family protein
Gh_A01G0045	2	3.6861	6.3661	2.1889	3.7787	4.00495	thymidylate synthase 1
Gh_A07G0174	3	0.4281	0.4824	0.7332	0.869	0.628175	Riboflavin synthase-like superfamily protein
Gh_A02G1346	1	0.9888	0.9449	2.4326	2.3234	1.67243	hypothetical protein
Gh_D09G2064	1	1.5197	2.0981	1.4452	1.9943	1.76432	ethylene responsive element binding factor 1
Gh_D03G1549	49	0.601	0.3489	0.5483	0.3182	0.4541	glycosyltransferase family protein 2
Gh_D11G0441	14	0.5292	0.5931	0.6725	0.7535	0.637075	ethylene responsive element binding factor 1
Gh_A04G0457	2	0.3158	0.6693	0.537	1.1377	0.66495	NB-ARC domain-containing disease resistance protein
Gh_Sca004965G01	1	0.5137	0.5277	0.7235	0.7428	0.626925	DNA-directed DNA polymerase
Gh_A06G1733	1	0.4194	0.7297	0.5052	0.8785	0.6332	glyoxalase/bleomycin resistance protein/dioxygenase superfamily protein
Gh_D13G1709	1	1.2154	0.6776	3.6131	2.0134	1.87987	ubiquitin-conjugating enzyme 35
Gh_A03G0164	26	0.4694	0.6067	0.3678	0.4752	0.479775	binding protein
Gh_D09G0097	13	0.406	0.6674	0.5315	0.8734	0.619575	ABI five binding protein 2
Gh_A08G2174	11	0.3788	0.9186	0.2993	0.7254	0.580525	LIGHT-DEPENDENT SHORT HYPOCOTYLS-like protein (DUF640)
Gh_D04G0704	5	0.8362	0.5566	0.6254	0.4161	0.608575	flocculation FLO11-like protein
Gh_A03G0381	6	0.4947	0.5288	0.4475	0.4781	0.487275	RING/U-box superfamily protein
Gh_D07G2251	4	3.712	3.0014	2.0992	1.6966	2.6273	unknown
Gh_A03G1447	3	0.6576	0.5447	0.5247	0.4345	0.540375	Ribosomal protein S24/S35
Gh_D10G1186	4	1.5634	1.5313	1.6991	1.6634	1.6143	U2 small nuclear ribonucleoprotein auxiliary factor-like protein
Gh_D05G3363	4	2.8425	1.7677	2.4155	1.5015	2.1318	matrix metalloproteinase
Gh_D09G0889	3	11.3727	14.2713	0.8031	1.0073	6.8636	Protein kinase superfamily protein
Gh_D13G0980	2	1.9027	1.7316	1.2668	1.1524	1.51337	acetyl Co-enzyme a carboxylase carboxyltransferase alpha subunit
Gh_D10G1287	2	1.5288	2.2831	2.6596	3.9701	2.6104	transcription factor SCREAM-like protein
Gh_A05G1144	3	1.2767	2.9473	1.1384	2.6268	1.9973	exocyst subunit exo70 family protein G1
Gh_A11G2880	1	1.1417	0.4186	0.8041	0.2947	0.664775	Protein kinase superfamily protein
Gh_D06G0580	1	3.5693	2.0515	0.9091	0.5223	1.76305	DnaJ/Hsp40 cysteine-rich domain superfamily protein
Gh_D11G1409	1	0.1397	0.1344	1.0913	1.0404	0.60145	casein kinase I-like 6
Gh_A06G1325	1	0.4759	0.4508	0.7003	0.6631	0.572525	Cellulose-synthase-like C5
Gh_A11G0028	1	1.8902	1.7333	3.5084	3.2157	2.5869	Auxin efflux carrier family protein
Gh_D12G0191	1	0.7283	0.7187	0.5873	0.5793	0.6534	cyclin-like protein
Gh_D10G1992	1	2.2853	0.7152	7.155	2.2381	3.0984	transmembrane protein
Gh_D10G1208	1	1.9676	1.4391	1.5871	1.1603	1.53853	FAD-binding Berberine family protein
Gh_A09G0291	1	1.6362	1.3498	1.7919	1.4775	1.56385	phloem protein 2-A10
Gh_D13G2275	2	1.6343	1.7564	1.3905	1.4937	1.56873	Nucleoside transporter family protein
Gh_A05G0101	1	0.4826	0.6651	0.5198	0.7161	0.5959	O-Glycosyl hydrolases family 17 protein
Gh_D10G0098	1	3.2926	2.6158	1.6348	1.2982	2.21035	phosphoenolpyruvate carboxylase%2C putative (DUF506)
Gh_A12G0281	1	2.4625	1.6142	1.3096	0.8581	1.5611	CSL zinc finger domain-containing protein
Gh_D09G0085	1	0.094	0.1871	0.3956	0.7866	0.365825	MATE efflux family protein
Gh_D03G0298	1	1.7772	1.8426	1.5273	1.5828	1.68247	unknown
Gh_A02G1421	1	0.598	0.6986	0.5717	0.6676	0.633975	Major facilitator superfamily protein
Gh_D10G0068	1	0.4849	0.8216	0.5015	0.8494	0.66435	FAD-binding Berberine family protein
Gh_A06G0983	1	0.6664	0.8762	2.5751	3.3842	1.87548	Oleosin family protein
Gh_A03G1715	8	2.0208	1.6338	1.3054	1.055	1.50375	Zinc finger C-x8-C-x5-C-x3-H type family protein
Gh_A12G1770	8	11.4548	16.9639	2.9454	4.3601	8.93105	Peroxidase superfamily protein
Gh_D03G1667	1	0.0101	0.8252	0.0128	0.4975	0.3364	acetyl Co-enzyme a carboxylase biotin carboxylase subunit
Gh_D03G0767	2	3.2055	2.2372	1.734	1.2096	2.09658	Galactose oxidase/kelch repeat superfamily protein
Gh_A12G1870	1	1.6771	1.7923	1.3151	1.4049	1.54735	hypothetical protein
Gh_D12G1470	2	0.6015	0.4955	0.8197	0.675	0.647925	Plant invertase/pectin methylesterase inhibitor superfamily
Gh_D04G1943	1	1.5661	1.6194	1.6043	1.6581	1.61198	unknown
Note: 117 and 118 represent two replicates of AS19. 115 and 116 represent two replicates of W0.
