# Supplementary material for: Suppression of GhGLU19 encoding β-1,3-glucanase promotes seed germination in cotton
Source: BMC Plant Biol. 2022 Jul 22;22:357. doi: 10.1186/s12870-022-03748-w (PMC9308338; doi:10.1186/s12870-022-03748-w)
Supplement: Supplementary file 5 — Additional file 5: Data S2. Information on 143 differential expression proteins (unsed >1.3 and a fold change>1.5) by comparative analysis between OE110 and WT. [file 12870_2022_3748_MOESM5_ESM.xlsx]

## Sheet: Sheet1
Data S2 Information on 143 differential expression proteins (unsed >1.3 and a fold change>1.5) by comparative analysis between OE110 and WT.
ID	Peptides(95%)	119:115	121:115	119:116	121:116	Average (foldchange)	Gene annotation
Gh_A02G0309	154	0.6123	0.5222	0.7533	0.6407	0.632125	alpha/beta-Hydrolases superfamily protein
Gh_D07G0577	30	0.3935	0.4062	0.5212	0.5342	0.463775	DnaJ heat shock amino-terminal domain protein
Gh_A02G0878	14	0.616	0.6422	0.5623	0.582	0.600625	unknown
Gh_D10G2409	49	1.5965	1.8187	1.5447	1.7582	1.67952	structural maintenance of chromosomes protein
Gh_A06G1338	10	0.5872	0.6003	0.5548	0.563	0.576325	Coatomer%2C beta subunit
Gh_A06G0548	9	0.6388	0.8345	0.5043	0.6543	0.657975	unknown
Gh_D13G2157	9	1.9816	1.6683	1.9605	1.6472	1.8144	dicer-like 3
Gh_D13G2550	13	1.7832	1.5231	1.7495	1.4839	1.63492	O-Glycosyl hydrolases family 17 protein
Gh_D01G1989	8	1.9793	2.109	1.3087	1.3957	1.69817	Plant U-Box 15
Gh_D04G1814	8	0.8529	0.647	0.6476	0.4876	0.658775	rotamase CYP 3
Gh_D10G1754	13	2.5949	2.1449	1.6201	1.3268	1.92168	RNA-binding (RRM/RBD/RNP motifs) family protein
Gh_A08G0418	1556	0.2785	0.2275	0.3501	0.2873	0.28585	transmembrane protein
Gh_D05G0102	7	0.5119	0.4637	0.531	0.483	0.4974	HCO3- transporter family
Gh_A05G2918	5	4.5749	3.3041	2.1114	1.5144	2.8762	Ssu72-like family protein
Gh_D07G2010	6	2.0049	2.0001	1.4491	1.435	1.72228	unknown
Gh_D12G0031	111	0.2808	0.3478	0.246	0.3364	0.30275	Protein kinase superfamily protein
Gh_A05G1916	5	2.1224	1.4226	1.5181	1.0105	1.5184	Inositol-pentakisphosphate 2-kinase family protein
Gh_D09G0472	5	1.7912	2.2194	1.3011	1.6195	1.7328	transmembrane protein
Gh_D11G0714	5	0.565	0.5952	0.7232	0.7434	0.6567	D6 protein kinase like 2
Gh_A11G2910	48	1.6301	1.6651	1.4101	1.4355	1.5352	glutamate dehydrogenase 1
Gh_D05G3506	3	1.6396	1.8394	1.8949	2.1179	1.87295	Lojap-related protein
Gh_A10G1513	9	3.0753	2.5492	2.2142	1.8141	2.4132	GRAS family transcription factor
Gh_D10G2582	3	1.9394	2.6664	0.886	1.2097	1.67538	delta 1-pyrroline-5-carboxylate synthase 2
Gh_D09G0554	3	0.6168	0.6312	0.5772	0.5841	0.602325	Leucine-rich repeat protein kinase family protein
Gh_A02G0314	3	0.7839	0.6104	0.6348	0.4981	0.6318	CBS domain protein with a domain protein (DUF21)
Gh_D03G1490	3	2.1511	1.9862	2.9185	2.6701	2.43147	RmlC-like cupins superfamily protein
Gh_D07G1207	3	1.9081	2.3682	1.9148	2.3752	2.14158	serine/threonine-protein kinase NEK5
Gh_D10G1214	6	0.8183	0.4748	0.6215	0.4075	0.580525	myb domain protein 16
Gh_D08G1977	3	0.2312	0.4052	0.351	0.6109	0.399575	Bifunctional inhibitor/lipid-transfer protein/seed storage 2S albumin superfamily protein
Gh_D10G0087	3	0.6167	0.1988	1.0779	0.345	0.5596	RAB GTPase homolog A5A
Gh_D12G2630	2	0.5446	0.3498	0.8989	0.5306	0.580975	ubiquitin-specific protease 10
Gh_D02G2166	3	0.4915	0.3044	0.7385	0.4541	0.497125	GTP cyclohydrolase II
Gh_Sca004937G04	45	1.3153	2.8612	1.2166	2.6282	2.00533	DNA-directed DNA polymerase
Gh_D10G2463	17	2.4927	2.2878	1.47	1.335	1.89637	C2H2 and C2HC zinc fingers superfamily protein
Gh_D05G0406	4	0.6525	0.6239	0.6817	0.6505	0.65215	17.6 kDa class II heat shock protein
Gh_D12G2671	2	0.4184	0.427	0.5202	0.5272	0.4732	Heavy metal transport/detoxification superfamily protein
Gh_A07G2254	3	0.5004	0.5587	0.7122	0.7888	0.640025	Integrase-type DNA-binding superfamily protein
Gh_D03G1462	2	0.88	0.7202	0.5362	0.4373	0.643425	phosphatidic acid phosphohydrolase 2
Gh_D10G0204	2	0.8965	0.8579	3.9948	3.7963	2.38638	unknown
Gh_D08G1865	8	0.6011	0.5709	0.7072	0.6842	0.64085	hypothetical protein
Gh_D01G1269	3	0.7061	0.5156	0.812	0.5881	0.65545	ribosomal protein 5B
Gh_D13G0618	3	2.1112	2.3595	1.014	1.1254	1.65253	myosin 1
Gh_D03G1203	14	1.6222	1.6018	1.425	1.4054	1.5136	Mitochondrial import inner membrane translocase subunit Tim17/Tim22/Tim23 family protein
Gh_A05G1915	2	1.6572	1.9011	1.267	1.4466	1.56798	Heavy metal transport/detoxification superfamily protein
Gh_D05G1806	2	0.5553	0.6461	0.6823	0.7814	0.666275	seed imbibition 1
Gh_D12G1273	9	2.2262	2.9354	1.7606	2.235	2.2893	unknown
Gh_A06G1321	15	1.604	1.9707	1.6757	2.0304	1.8202	HOPW1-1-interacting 2
Gh_D11G2643	2	0.5826	0.4139	0.7324	0.5173	0.56155	copper/zinc superoxide dismutase 3
Gh_D09G2214	2	0.7752	0.5509	0.5839	0.4591	0.592275	Leucine-rich repeat (LRR) family protein
Gh_A06G0383	2	1.1062	0.4189	0.5027	0.3871	0.603725	transmembrane protein
Gh_D08G1011	4	2.2643	2.4314	0.8042	0.8576	1.58937	beta-hydroxyisobutyryl-CoA hydrolase 1
Gh_D02G1080	3	5.7252	1.4299	1.9841	0.4921	2.40783	2-oxoglutarate (2OG) and Fe(II)-dependent oxygenase superfamily protein
Gh_D01G0380	2	0.8519	0.01	0.4998	0.0113	0.34325	Mitochondrial transcription termination factor family protein
Gh_A10G1882	1	1.9134	2.6664	0.9406	1.2922	1.70315	phytochrome B
Gh_A12G0597	7	0.7142	0.7457	0.5934	0.6101	0.66585	unknown
Gh_A09G1698	2	4.2783	1.3954	1.8249	0.5911	2.02243	unknown
Gh_A11G0024	2	0.7119	0.5095	0.7633	0.5437	0.6321	tetraticopeptide domain-containing thioredoxin
Gh_A07G0647	2	0.6548	0.5353	0.692	0.5609	0.61075	Ribosomal protein L7Ae/L30e/S12e/Gadd45 family protein
Gh_D06G2226	2	0.7308	0.5214	0.7019	0.5011	0.6138	LOB domain-containing protein 22
Gh_D04G0197	2	2.0937	2.2334	1.929	2.0435	2.0749	DNA GYRASE A
Gh_A07G0008	14	2.2157	1.9824	1.173	1.0422	1.60333	mraW methylase family protein
Gh_D07G2008	5	1.4995	1.9685	1.516	1.9705	1.73862	unknown
Gh_A01G0045	2	6.3885	3.1432	3.8087	1.8609	3.80032	thymidylate synthase 1
Gh_A07G0174	3	0.4176	0.4237	0.7054	0.7336	0.570075	Riboflavin synthase-like superfamily protein
Gh_D13G1793	1	0.5009	0.2871	1.1181	0.6365	0.63565	Uncharacterized protein family (UPF0114)
Gh_D03G1549	49	0.6153	0.533	0.5635	0.4848	0.54915	glycosyltransferase family protein 2
Gh_D11G0441	14	0.7067	0.3539	0.9017	0.4484	0.602675	ethylene responsive element binding factor 1
Gh_D05G2227	1	1.333	2.2319	2.1327	3.5463	2.31098	Clathrin adaptor complexes medium subunit family protein
Gh_Sca004965G01	1	0.506	0.4777	0.7154	0.6708	0.592475	DNA-directed DNA polymerase
Gh_D13G0225	2	3.1104	1.1601	1.3378	0.4955	1.52595	sporulation RMD1-like protein%2C putative (DUF155)
Gh_D11G2004	2	0.4758	0.6046	0.6436	0.8122	0.63405	unknown
Gh_D13G1709	1	0.6509	1.1231	1.9427	3.3287	1.76135	ubiquitin-conjugating enzyme 35
Gh_D02G1066	1	0.4126	0.3237	0.92	0.5755	0.55795	shoot gravitropism 2 (SGR2)
Gh_A01G0388	14	1.8546	1.9054	2.1168	2.1597	2.00913	unknown
Gh_D10G1761	20	2.4258	1.8553	1.5031	1.1417	1.73148	translocase of outer membrane 22-V
Gh_D06G0615	9	1.1908	0.2901	0.6297	0.1523	0.565725	pleiotropic drug resistance 4
Gh_D06G0270	7	0.4906	0.4359	0.8507	0.7506	0.63195	unknown
Gh_D08G1936	7	0.6993	0.5088	0.8434	0.6093	0.6652	unknown
Gh_D13G2158	5	0.6658	0.6165	0.6831	0.6281	0.648375	3-ketoacyl-CoA synthase 10
Gh_A03G0381	6	1.6506	1.6142	1.4989	1.4558	1.55488	RING/U-box superfamily protein
Gh_D07G2251	4	3.3403	3.2007	1.8965	1.8046	2.56053	unknown
Gh_D02G1282	4	1.6616	1.59	1.6613	1.5788	1.62292	basic helix-loop-helix (bHLH) DNA-binding superfamily protein
Gh_D11G0431	5	0.6902	0.332	0.8033	0.3838	0.552325	auxin response factor 2
Gh_D13G2331	4	1.5071	1.1817	1.8922	1.4734	1.5136	2-oxoglutarate (2OG) and Fe(II)-dependent oxygenase superfamily protein
Gh_A03G0173	5	2.0376	1.9888	1.1878	1.1514	1.5914	unknown
Gh_D09G0889	3	3.8925	11.0644	0.276	0.779	4.00298	Protein kinase superfamily protein
Gh_A05G2129	2	0.5253	0.3884	0.6707	0.4925	0.519225	growth-regulating factor 1
Gh_A09G0555	2	2.7285	3.5707	0.893	1.1605	2.08818	SLOW GROWTH 1
Gh_A04G1474	2	0.7038	0.0804	0.4684	0.0532	0.32645	rotamase CYP 3
Gh_A09G0271	1	1.4648	1.6304	1.5169	1.6767	1.5722	DNAse I-like superfamily protein
Gh_D05G0438	1	0.3948	0.1592	0.9964	0.3989	0.487325	N-MYC downregulated-like 2
Gh_D10G0033	1	0.4699	1.0129	0.2826	0.605	0.5926	alpha-mannosidase 1
Gh_A13G0561	1	0.5768	0.5932	0.3337	0.3408	0.461125	Rad23 UV excision repair protein family
Gh_D11G1409	1	0.0947	0.0975	0.6981	0.7395	0.40745	casein kinase I-like 6
Gh_D10G1527	1	0.7513	0.7063	0.6025	0.5624	0.655625	stress response NST1-like protein
Gh_D01G2089	1	0.7724	0.5003	0.6275	0.4037	0.575975	DNA-binding bromodomain-containing protein
Gh_A13G0079	1	0.1539	0.1337	1.0353	0.8931	0.554	Cysteine/Histidine-rich C1 domain family protein
Gh_D06G1151	1	0.5273	1.0068	0.3444	0.6531	0.6329	ER membrane protein complex subunit-like protein
Gh_A11G0028	1	1.4048	1.1179	2.6177	2.0687	1.80227	Auxin efflux carrier family protein
Gh_A11G0027	1	1.0476	1.1507	2.2958	2.5042	1.74957	translocon at the outer membrane of chloroplasts 64-III
Gh_A03G0009	1	0.5517	0.2891	0.4894	0.2547	0.396225	membrane protein
Gh_D10G1992	1	0.8089	1.1648	2.5424	3.6358	2.03797	transmembrane protein
Gh_D09G0566	1	1.0197	1.122	2.335	2.5515	1.75705	NagB/RpiA/CoA transferase-like superfamily protein
Gh_D06G1090	1	1.1974	1.0448	2.4547	2.1271	1.706	Integrase-type DNA-binding superfamily protein
Gh_A09G2170	3	0.564	0.4902	0.5795	0.5001	0.53345	unknown
Gh_D12G1056	1	0.2329	0.2168	0.5217	0.4823	0.363425	myosin-H heavy protein
Gh_D04G0397	1	0.693	0.6328	0.5792	0.5252	0.60755	senescence-associated gene 12
Gh_A11G0515	1	0.5396	0.6106	0.5854	0.6579	0.598375	LOB domain-containing protein 39
Gh_D10G0098	1	2.4571	2.4444	1.2248	1.21	1.83408	phosphoenolpyruvate carboxylase%2C putative (DUF506)
Gh_D01G0938	1	0.3202	0.198	0.7887	0.4843	0.4478	LOB domain-containing protein 4
Gh_A12G0281	1	1.7805	2.1886	0.9506	1.1605	1.52005	CSL zinc finger domain-containing protein
Gh_D05G2161	2	0.5477	0.3741	0.8711	0.5908	0.595925	Cellulose-synthase-like C12
Gh_A05G2897	1	0.402	0.6815	0.5075	0.8545	0.611375	LEM3 (ligand-effect modulator 3) family protein / CDC50 family protein
Gh_A02G0509	1	0.7116	0.6047	0.7101	0.5992	0.6564	xylosyltransferase 1
Gh_D12G2052	1	0.7789	0.3515	0.874	0.3918	0.59905	RING domain ligase2
Gh_D06G0396	1	0.5227	0.473	0.88	0.7909	0.66665	unknown
Gh_D13G1729	1	1.9772	1.8149	1.6198	1.4779	1.72245	mechanosensitive channel of small conductance-like 6
Gh_D10G0068	1	0.5248	0.2321	0.5449	0.2393	0.385275	FAD-binding Berberine family protein
Gh_A06G0983	1	0.6521	0.6028	2.5298	2.3222	1.52672	Oleosin family protein
Gh_A03G1715	8	2.305	2.1301	1.4949	1.3719	1.82547	Zinc finger C-x8-C-x5-C-x3-H type family protein
Gh_A12G1770	8	6.3919	10.4755	1.65	2.6855	5.30072	Peroxidase superfamily protein
Gh_A08G1450	3	1.2859	1.4776	1.6695	1.9051	1.58452	RING/U-box superfamily protein
Gh_D03G1525	1	0.9376	2.4939	0.7557	1.9961	1.54583	LA RNA-binding protein
Gh_D06G1228	1	0.519	0.0688	1.8069	0.2379	0.65815	Pentatricopeptide repeat (PPR) superfamily protein
Gh_D12G0281	1	0.9844	0.5513	0.6069	0.3375	0.620025	Rer1 family protein
Gh_D03G0767	2	2.6814	3.4269	1.4562	1.8482	2.35317	Galactose oxidase/kelch repeat superfamily protein
Gh_D11G1182	3	1.1286	1.4164	3.0023	3.7421	2.32235	Late embryogenesis abundant protein (LEA) family protein
Gh_D10G1039	1	0.9676	2.5471	1.2484	3.2635	2.00665	inhibitor/interactor with cyclin-dependent kinase
Gh_A12G1870	1	2.0805	1.5845	1.6379	1.2388	1.63543	hypothetical protein
Gh_D11G1315	3	0.5321	0.467	0.7009	0.6515	0.587875	ovate family protein 16
Gh_D05G2294	2	1.7689	2.0969	1.4033	1.7085	1.7444	Leucine-rich repeat receptor-like protein kinase family protein
Gh_D10G1389	1	0.6962	0.4021	0.9161	0.5254	0.63495	chlorsulfuron/imidazolinone resistant 1
Gh_D03G1618	1	2.055	1.7933	1.4802	1.2827	1.6528	HIT-type Zinc finger family protein
Note: 119 and 121 represent two replicates of OE110. 115 and 116 represent two replicates of W0.
