# Supplementary material for: Suppression of GhGLU19 encoding β-1,3-glucanase promotes seed germination in cotton
Source: BMC Plant Biol. 2022 Jul 22;22:357. doi: 10.1186/s12870-022-03748-w (PMC9308338; doi:10.1186/s12870-022-03748-w)
Supplement: Supplementary file 6 — Additional file 6: Data S3. Information on 523 differential expression genes (p value<0.05 and a fold change>2) by transcriptome comparative analysis between AS19 and WT. [file 12870_2022_3748_MOESM6_ESM.xlsx]

## Sheet: Sheet1
Data S3 Information on 523 differential expression genes (p value<0.05 and a fold change>2) by transcriptome comparative analysis between AS19 and WT.
ID	AS19_mean	W0_mean	Log2(foldchange)	P Value	Gene annotation
GH_A01G0041	0.06	1.23667	4.36535	0.000489783	B-box zinc finger family protein
GH_A01G0071	1.73667	7.64333	2.13788	1.63688e-09	ARP protein (REF)
GH_A01G0112	5.01	10.3367	1.04489	0.000312659	polyol/monosaccharide transporter 5
GH_A01G0120	30.09	5.32	-2.49979	5.34973e-24	general regulatory factor 2
GH_A01G0248	33.3933	13.2767	-1.33067	2.15058e-09	Polyketide cyclase/dehydrase and lipid transport superfamily protein
GH_A01G0521	5.06333	0.001	-12.3059	6.09317e-19	unknown
GH_A01G0587	44.1533	18.3967	-1.26308	1.13027e-05	Protein phosphatase 2C family protein
GH_A01G0713	2.55	0.106667	-4.57932	2.53998e-07	kinesin 3
GH_A01G0812	29.66	12.1833	-1.28361	1.0478e-05	cytidinediphosphate diacylglycerol synthase 2
GH_A01G0974	0.31	5.91	4.25282	2.85837e-14	zinc transporter 1 precursor
GH_A01G1019	3.47333	0.69	-2.33165	6.41213e-05	glycosyltransferase family protein (DUF23)
GH_A01G1021	51.7867	21.99	-1.23573	2.11085e-06	Patched family protein
GH_A01G1198	49.63	20.89	-1.2484	0.000215286	related to AP2 1
GH_A01G1817	0.896667	6.08333	2.76222	0.000283237	FAD/NAD(P)-binding oxidoreductase family protein
GH_A01G1997	5.49	13.1367	1.25872	0.000146781	multidrug resistance protein
GH_A01G2277	9.78	4.31333	-1.18103	7.77735e-05	homeobox 51
GH_A01G2340	18.97	40.7767	1.10402	8.35549e-06	2-oxoglutarate (2OG) and Fe(II)-dependent oxygenase superfamily protein
GH_A02G0056	24.53	8.63667	-1.506	5.64139e-09	PYRIMIDINE 4
GH_A02G0259	5.59667	13.2633	1.2448	0.000465512	Homeodomain-like superfamily protein
GH_A02G0278	26.8533	12.76	-1.07347	9.04572e-06	transmembrane protein
GH_A02G0282	1.29	0.001	-10.3332	2.40148e-06	glutathione S-transferase tau 7
GH_A02G0860	8.66333	18.04	1.05821	5.87401e-05	serine hydroxymethyltransferase 2
GH_A02G1361	29.1633	10.47	-1.47789	1.22132e-06	gamma-tocopherol methyltransferase
GH_A02G1388	8.40333	3.68667	-1.18864	0.000336203	actin binding protein family
GH_A02G1515	0.0433333	1.29	4.89575	1.9139e-06	Myb/SANT-like DNA-binding domain protein
GH_A02G1947	5.68333	15.1267	1.41228	7.47154e-07	Cytochrome P450 superfamily protein
GH_A03G0030	1.05667	0.15	-2.81649	0.000389195	Calcium-binding EF-hand family protein
GH_A03G0161	282.55	98.36	-1.52236	3.43388e-08	Bifunctional inhibitor/lipid-transfer protein/seed storage 2S albumin superfamily protein
GH_A03G0193	1.98	9.36	2.24101	6.18416e-06	cytochrome P450%2C family 706%2C subfamily A%2C polypeptide 6
GH_A03G0277	12.5233	4.68667	-1.41798	2.49653e-06	BTB/POZ domain with WD40/YVTN repeat-like protein
GH_A03G0484	2.82	13.28	2.23549	1.1628e-14	Ribosomal L29 family protein
GH_A03G0580	0.0833333	1.49333	4.1635	6.54226e-05	type one serine/threonine protein phosphatase 2
GH_A03G0586	65.6067	31.3533	-1.06522	0.000155359	Adenine nucleotide alpha hydrolases-like superfamily protein
GH_A03G0587	0.726667	3.00333	2.0472	0.000157908	Adenine nucleotide alpha hydrolases-like superfamily protein
GH_A03G0662	40.89	19.0967	-1.09843	0.000433416	Ubiquitin family protein
GH_A03G0795	117.52	53.0767	-1.14676	3.33395e-08	NAP1-related protein 2
GH_A03G0898	230.137	104.307	-1.14166	0.000279434	seed imbibition 2
GH_A03G1242	0.103333	2.09333	4.34042	1.87616e-08	unknown
GH_A03G1344	1.78333	5.08	1.51025	2.33511e-05	Squamosa promoter-binding protein-like (SBP domain) transcription factor family protein
GH_A03G1497	4.87667	1.69667	-1.52319	0.000185434	multidrug resistance-associated protein 3
GH_A03G1583	22.4167	46.9933	1.06788	2.03943e-06	Tetratricopeptide repeat (TPR)-like superfamily protein
GH_A03G1599	0.001	11.6767	13.5113	1.53523e-39	Lactoylglutathione lyase / glyoxalase I family protein
GH_A03G1796	15.27	40.7667	1.41669	1.05029e-07	ubiquitin-conjugating enzyme 25
GH_A03G1797	31.5133	7.59	-2.05379	3.34106e-16	glucan synthase-like 5
GH_A03G1894	14.34	0.001	-13.8078	8.60623e-39	RING/U-box superfamily protein
GH_A03G2023	0.903333	2.99667	1.73003	0.000485273	HVA22 homologue A
GH_A03G2076	2.11333	0.556667	-1.92463	0.000229893	Phototropic-responsive NPH3 family protein
GH_A03G2211	24.3333	0.001	-14.5706	2.88379e-51	Dehydrin family protein
GH_A03G2286	4.3	0.213333	-4.33316	1.75052e-12	proteasome alpha subunit D2
GH_A04G0045	0.613333	2.67333	2.1239	4.25378e-05	weak chloroplast movement under blue light protein (DUF827)
GH_A04G0070	4.27333	0.316667	-3.75432	5.07779e-08	receptor like protein 6
GH_A04G0142	1.23333	0.001	-10.2683	1.18626e-05	NB-ARC domain-containing disease resistance protein
GH_A04G0223	0.286667	2.88667	3.33196	7.64522e-07	terpene synthase 21
GH_A04G0248	0.47	2.81667	2.58326	2.39125e-06	light-harvesting chlorophyll B-binding protein 3
GH_A04G0389	7.21	16.3167	1.17828	0.000290385	dicer-like 2
GH_A04G0889	46.9867	12.2367	-1.94104	7.68013e-08	gamma tonoplast intrinsic protein
GH_A04G0936	3.45333	0.0866667	-5.31637	3.69416e-14	FtsH extracellular protease family
GH_A04G1146	1.72667	0.001	-10.7538	5.86125e-09	TRICHOME BIREFRINGENCE-LIKE 35
GH_A04G1416	0.243333	1.37333	2.49668	0.000361292	Polynucleotidyl transferase%2C ribonuclease H-like superfamily protein
GH_A04G1504	8.82	3.27333	-1.43002	2.25218e-06	FAD/NAD(P)-binding oxidoreductase family protein
GH_A04G1551	414.62	126.29	-1.71505	5.15535e-10	FAD/NAD(P)-binding oxidoreductase family protein
GH_A04G1687	0.001	1.05667	10.0453	2.13897e-06	phosphoribosylformylglycinamidine synthase
GH_A04G1776	6.66667	0.916667	-2.8625	1.90235e-10	unknown
GH_A04G1780	15.36	4.40333	-1.80251	5.10022e-10	unknown
GH_A04G1782	5.85333	0.5	-3.54926	1.71452e-07	unknown
GH_A05G0049	2.02333	6.62667	1.71155	2.06134e-06	P450 reductase 2
GH_A05G0306	288.193	99.3867	-1.53591	1.73827e-07	heat shock transcription factor A2
GH_A05G0390	2.81333	0.616667	-2.18972	0.00012949	cytokinin oxidase 7
GH_A05G0396	42.7467	95.84	1.16482	9.37722e-09	Ribosomal protein S3 family protein
GH_A05G0403	7.69	3.17333	-1.27698	0.000193847	17.6 kDa class II heat shock protein
GH_A05G0626	0.6	20.5333	5.09686	3.70532e-46	EamA-like transporter family
GH_A05G0648	1.10333	5.5	2.31756	8.66044e-06	WRKY DNA-binding protein 11
GH_A05G1101	0.001	0.703333	9.45806	0.000169028	6%2C7-dimethyl-8-ribityllumazine synthase
GH_A05G1372	34.8833	17.0533	-1.03248	5.59143e-06	heat shock protein 60-3A
GH_A05G1481	6.37667	1.82	-1.80886	1.70535e-05	inositol transporter 2
GH_A05G1494	32.1567	14.2167	-1.17753	1.42258e-05	SGS domain-containing protein
GH_A05G1605	2.76333	0.86	-1.684	0.000458775	MAC/Perforin domain-containing protein
GH_A05G1606	23.2967	50.9267	1.1283	0.000560858	dormancy-associated protein-like 1
GH_A05G1943	27.1767	13.43	-1.01691	7.35627e-06	O-Glycosyl hydrolases family 17 protein
GH_A05G2048	3.65333	8.10333	1.1493	0.000391505	Protein kinase superfamily protein
GH_A05G2172	6.46	13.3933	1.05191	6.03497e-05	CBL-interacting protein kinase 8
GH_A05G2183	0.446667	10.8	4.59569	7.16118e-18	ubiquitin-protein ligase 2
GH_A05G2184	0.296667	9.97667	5.07164	1.85456e-19	ubiquitin-protein ligase 2
GH_A05G2185	2.47667	76.66	4.952	6.11203e-17	LOW protein: E3 ubiquitin ligase-like protein
GH_A05G2377	10.3967	2.79667	-1.89434	3.43976e-07	amino acid permease 3
GH_A05G2590	8.24333	3.01	-1.45346	0.000121652	20S proteasome alpha subunit F2
GH_A05G3194	0.456667	2.34333	2.35935	0.000371409	cytochrome P450%2C family 82%2C subfamily C%2C polypeptide 4
GH_A05G3354	42.6133	2.17667	-4.29111	2.0125e-21	unknown
GH_A05G3357	71.15	35.3633	-1.00861	9.00213e-05	Ribonuclease H-like superfamily protein
GH_A05G3977	13.4567	4.89667	-1.45845	0.000219494	senescence-associated gene 12
GH_A05G4153	10.1	0.33	-4.93575	2.62326e-05	-
GH_A05G4206	2.36667	12.9067	2.44719	3.94179e-16	10-formyltetrahydrofolate synthetase
GH_A05G4240	2.73667	8.36	1.61108	5.7254e-06	potassium transporter 2
GH_A05G4315	2.49333	0.386667	-2.68891	6.07609e-06	Disease resistance protein (TIR-NBS class)
GH_A06G0006	9.73	26.2367	1.43107	6.30539e-08	alpha-amylase-like 2
GH_A06G0007	5.96333	16.9467	1.50681	7.34805e-09	F-box SKIP23-like protein (DUF295)
GH_A06G0314	21.2633	44.1967	1.05557	6.78608e-05	Cox19-like CHCH family protein
GH_A06G0325	7.94667	18.2567	1.2	4.96009e-06	chromosome-associated kinesin-like protein
GH_A06G0328	0.183333	3.39	4.20874	3.45298e-12	K-box region and MADS-box transcription factor family protein
GH_A06G0695	12.8267	4.33	-1.56671	6.88774e-06	GDSL esterase/lipase
GH_A06G0730	0.633333	2.29	1.85431	0.000398033	MATE efflux family protein
GH_A06G0761	1.40667	4.93333	1.81028	2.40312e-06	S-adenosyl-L-methionine-dependent methyltransferases superfamily protein
GH_A06G1757	4.82	9.82333	1.02718	0.000230755	STRUBBELIG-receptor family 8
GH_A06G1776	13.3967	28.88	1.1082	0.000122855	hypothetical protein
GH_A06G1874	94.1933	42.2	-1.15838	1.07102e-06	protein kinase 2B
GH_A06G1884	11.4433	5.66333	-1.01478	0.000221638	phospholipase C 2
GH_A06G2052	0.143333	1.79333	3.6452	1.56799e-06	xylose isomerase family protein
GH_A06G2120	301.953	108.733	-1.47353	2.64221e-07	Protein kinase superfamily protein
GH_A06G2121	13.4667	33.8933	1.33161	8.11586e-10	Protein kinase superfamily protein
GH_A06G2137	0.37	2.95	2.99512	4.83307e-08	Putative thiol-disulfide oxidoreductase DCC
GH_A06G2193	2.89	0.386667	-2.90191	2.44996e-07	Late embryogenesis abundant (LEA) hydroxyproline-rich glycoprotein family
GH_A06G2205	2.08667	0.516667	-2.01389	0.000523597	LRR and NB-ARC domains-containing disease resistance protein
GH_A07G0031	17.1133	2.94	-2.54123	2.75388e-05	fatty acyl-ACP thioesterases B
GH_A07G0397	3.43333	0.683333	-2.32895	0.000132591	Cellulose-synthase-like C5
GH_A07G0583	3.36333	7.52333	1.16148	0.00021143	cyclopropyl isomerase
GH_A07G0584	9.57667	22.4067	1.22633	7.06733e-06	arginosuccinate synthase family
GH_A07G0585	8.97667	19.5667	1.12415	1.03019e-05	P-loop containing nucleoside triphosphate hydrolases superfamily protein
GH_A07G0586	0.846667	3.87	2.19247	1.49701e-05	Leucine-rich repeat protein kinase family protein
GH_A07G0587	16.9567	36.58	1.1092	5.54137e-06	NOP56-like pre RNA processing ribonucleoprotein
GH_A07G0703	52.1467	22.9267	-1.18555	0.000113517	Raffinose synthase family protein
GH_A07G0771	3.48667	10.5267	1.59413	4.8742e-05	Leucine-rich repeat (LRR) family protein
GH_A07G0868	1.33667	0.17	-2.97503	0.00010792	dehydroascorbate reductase 1
GH_A07G0869	1.26	3.91667	1.6362	0.00014647	GRAS family transcription factor family protein
GH_A07G0915	39.6067	5.73333	-2.7883	3.935e-15	Bifunctional inhibitor/lipid-transfer protein/seed storage 2S albumin superfamily protein
GH_A07G0936	1.73667	4.69333	1.43429	0.000254387	Phosphotyrosine protein phosphatases superfamily protein
GH_A07G1107	6.50333	2.17	-1.58348	9.10262e-06	UDP-glucosyl transferase 76E2
GH_A07G1150	9.45333	3.62333	-1.38351	0.000121741	C2H2-type zinc finger family protein
GH_A07G1365	2.96	19.8667	2.74668	3.57947e-24	proline-tRNA ligase (DUF1680)
GH_A07G1462	8.88	3.75667	-1.24111	0.000575018	S-adenosyl-L-methionine-dependent methyltransferases superfamily protein
GH_A07G1987	28.1667	11.5667	-1.28402	8.77246e-07	Pollen Ole e 1 allergen and extensin family protein
GH_A07G2536	0.26	1.76333	2.76172	0.00038958	Chalcone-flavanone isomerase family protein
GH_A08G0084	11.21	22.73	1.01981	8.82544e-06	histone chaperone HIRA-like protein
GH_A08G0813	0.32	2.03667	2.67007	1.58623e-05	indeterminate(ID)-domain 2
GH_A08G1216	1.36333	3.92333	1.52494	0.000480983	Cytochrome b561/ferric reductase transmembrane protein family
GH_A08G1316	5.57333	1.07667	-2.37197	3.55984e-08	unknown
GH_A08G1320	53.3567	25.9267	-1.04123	4.76754e-05	nascent polypeptide-associated complex subunit alpha-like protein 2
GH_A08G1323	44.8233	21.6267	-1.05144	4.18247e-05	2-oxoglutarate (2OG) and Fe(II)-dependent oxygenase superfamily protein
GH_A08G1326	34.8467	8.55	-2.02702	9.80638e-14	RING-H2 zinc finger protein
GH_A08G2008	0.001	1.00667	9.97537	6.46999e-06	C4-dicarboxylate transporter/malic acid transport protein
GH_A08G2009	0.001	0.946667	9.88671	1.72834e-05	uclacyanin 1
GH_A08G2019	2.32333	6.50333	1.48498	1.30293e-05	apyrase 2
GH_A08G2071	12.3833	0.001	-13.5961	2.26005e-35	unknown
GH_A08G2235	3.22333	0.3	-3.42552	1.14173e-07	SMAD/FHA domain-containing protein
GH_A08G2296	8.66667	0.001	-13.0813	5.4926e-25	tetratricopeptide repeat (TPR)-containing protein
GH_A08G2403	0.54	2.28333	2.08011	0.000117914	alpha/beta-Hydrolases superfamily protein
GH_A08G2554	5.79	1.93333	-1.58247	2.27469e-05	origin recognition complex protein 6
GH_A08G2575	0.15	1.21333	3.01594	0.000415144	zinc finger protein 1
GH_A09G0020	0.0766667	1.73333	4.49881	5.2732e-08	unknown
GH_A09G0085	0.733333	0.001	-9.51833	9.68364e-05	NPR1-like protein 3
GH_A09G0452	2.5	6.51333	1.38147	0.000433732	uridine kinase/uracil phosphoribosyltransferase 1
GH_A09G0560	6.01	0.001	-12.5531	7.5177e-22	SecY protein transport family protein
GH_A09G0784	25.03	11.2467	-1.15416	2.19318e-06	isopropyl malate isomerase large subunit 1
GH_A09G1328	3.79333	0.0433333	-6.45185	2.08425e-06	Leucine carboxyl methyltransferase
GH_A09G1473	22.1467	9.35	-1.24405	1.88691e-05	Adenine nucleotide alpha hydrolases-like superfamily protein
GH_A09G1662	1.41	0.001	-10.4615	9.1151e-07	unknown
GH_A09G1717	23.6367	63.4	1.42346	2.55828e-11	NAD(P)-binding Rossmann-fold superfamily protein
GH_A09G1863	53.3533	25.4267	-1.06924	3.7765e-05	Gibberellin-regulated family protein
GH_A09G2042	9.85667	4.58667	-1.10365	0.000187168	Metal-dependent protein hydrolase
GH_A09G2053	1.05	0.0433333	-4.59877	0.000360183	SGNH hydrolase-type esterase superfamily protein
GH_A09G2055	133.643	66.48	-1.0074	0.000127506	UDP-D-glucose/UDP-D-galactose 4-epimerase 5
GH_A09G2144	7.22667	2.66667	-1.43829	0.000234371	Drug/metabolite transporter superfamily protein
GH_A09G2249	30.4433	14.8767	-1.03308	0.000230202	naphthalene 1%2C2-dioxygenase subunit alpha (DUF1264)
GH_A10G0060	9.33667	2.18	-2.09858	9.26373e-10	alpha amino-terminal protein methyltransferase
GH_A10G0363	0.001	2.97333	11.5379	3.1362e-14	non-intrinsic ABC protein 10
GH_A10G0772	0.67	3.30667	2.30314	1.65072e-05	transmembrane protein%2C putative (Protein of unknown function%2C DUF642)
GH_A10G0967	17.7733	8.17667	-1.12013	2.14234e-05	folate transporter 1
GH_A10G1018	185.51	71.6467	-1.37253	0.000198028	Oleosin family protein
GH_A10G1864	4.66	12.0967	1.37621	0.000426014	unknown
GH_A10G1936	12.25	4.48333	-1.45014	1.21027e-06	Ribosomal protein L16p/L10e family protein
GH_A10G2036	0.793333	8.91	3.48943	3.42842e-12	sequence-specific DNA binding transcription factor
GH_A10G2273	2.17333	0.49	-2.14906	7.92861e-05	DNAse I-like superfamily protein
GH_A10G2274	1.74333	0.176667	-3.30275	9.08742e-06	Ribonuclease H-like superfamily protein
GH_A10G2292	3.84333	1.29	-1.57499	0.000338631	related to AP2.7
GH_A10G2349	0.0333333	1.77	5.73064	7.03005e-07	3-ketoacyl-CoA synthase 19
GH_A10G2538	0.001	38.1833	15.2207	1.68542e-82	Calcium-dependent lipid-binding (CaLB domain) family protein
GH_A10G2655	25.15	11.9867	-1.06913	0.000152015	E3 ubiquitin ligase
GH_A10G2685	0.706667	0.001	-9.46489	0.000390021	S-adenosyl-L-methionine-dependent methyltransferases superfamily protein
GH_A11G0155	7.07667	18.3867	1.37752	0.000158834	two-component response regulator-like protein
GH_A11G0233	0.001	1.42333	10.4751	8.89806e-08	unknown
GH_A11G0242	5.06333	0.001	-12.3059	3.69275e-20	inner membrane OXA1-like protein
GH_A11G0386	4.49333	1.65	-1.44532	0.000148519	AMP-dependent synthetase and ligase family protein
GH_A11G0583	149.597	72.19	-1.05121	4.20251e-06	diacylglycerol acyltransferase family
GH_A11G0626	12.8033	38.5233	1.58921	6.45631e-11	ARM repeat superfamily protein
GH_A11G0756	3.04	0.696667	-2.12553	0.000146991	cation/H+ exchanger 2
GH_A11G0847	1.15333	4.99	2.11323	3.27013e-05	growth-regulating factor 9
GH_A11G0927	1.7	7.51333	2.14392	0.000386549	U-box domain-containing protein kinase family protein
GH_A11G0976	39.5733	15.9	-1.3155	1.08507e-05	G-box binding factor 3
GH_A11G1103	17.4767	56.3267	1.68839	4.77486e-14	integrator complex subunit-like protein
GH_A11G1333	22.62	11.23	-1.01024	0.000127079	Serine protease inhibitor%2C potato inhibitor I-type family protein
GH_A11G1811	1.80333	0.001	-10.8165	1.14197e-09	RAC-like 1
GH_A11G1895	3.37	8.04	1.25445	6.45398e-05	P-loop containing nucleoside triphosphate hydrolases superfamily protein
GH_A11G1929	0.22	10.28	5.54619	6.51686e-31	Protein kinase superfamily protein
GH_A11G2073	0.001	2.08667	11.027	4.30808e-09	PLC-like phosphodiesterases superfamily protein
GH_A11G2086	9.33	3.52667	-1.40357	8.5468e-05	myo-inositol-1-phosphate synthase 2
GH_A11G2340	17.9833	39.4533	1.13349	5.45075e-06	peptidase%2C S9A/B/C family%2C catalytic domain protein (Protein of unknown function DUF829%2C transmembrane 53)
GH_A11G2342	0.3	2.23333	2.89616	2.56738e-05	Protein kinase superfamily protein
GH_A11G2438	10.7633	26.87	1.31987	2.0367e-07	glutathione S-transferase tau 7
GH_A11G2705	3.76667	0.19	-4.30922	2.2609e-10	hypothetical protein
GH_A11G2768	2.09333	5.79667	1.46942	0.000227841	TESMIN/TSO1-like CXC 2
GH_A11G3081	1.21333	3.50667	1.53112	0.000323523	glucose-6-phosphate dehydrogenase 4
GH_A11G3279	0.0833333	6.91	6.37365	2.61318e-23	unknown
GH_A11G3498	11.9567	4.64667	-1.36355	5.35264e-06	Auxin efflux carrier family protein
GH_A11G3557	13.48	6.42	-1.07018	6.93907e-05	glycosyltransferase family protein (DUF23)
GH_A11G3588	1.10333	4.07333	1.88434	7.46633e-06	fatty acid desaturase 2
GH_A11G3658	0.103333	4.42333	5.41976	1.72668e-17	unknown
GH_A12G0002	44.67	16.3667	-1.44855	3.79445e-09	peroxin 5
GH_A12G0114	1.48	0.15	-3.30256	4.79021e-05	hydroxy methylglutaryl CoA reductase 1
GH_A12G0193	0.0433333	0.793333	4.19438	0.00041078	CYCLIN A3%3B4
GH_A12G0213	0.243333	1.73	2.82977	0.000102512	UDP-glycosyltransferase 73B4
GH_A12G0223	25.86	7.95	-1.7017	1.69764e-12	hypothetical protein
GH_A12G0385	0.843333	0.001	-9.71996	0.000535817	histone H2A 11
GH_A12G0612	5.51667	2.04667	-1.43052	0.000112983	Pectin lyase-like superfamily protein
GH_A12G0739	26.2333	10.33	-1.34456	2.85358e-07	Integrase-type DNA-binding superfamily protein
GH_A12G0802	0.356667	11.8467	5.05376	8.17255e-25	maternal effect embryo arrest 59
GH_A12G1182	10.8667	3.37667	-1.68624	5.04921e-06	glutathione S-transferase zeta 1
GH_A12G1478	3.6	7.93	1.13932	0.000187961	zinc finger (CCCH type) helicase family protein
GH_A12G1576	14.4767	2.79	-2.37539	1.00196e-07	basic helix-loop-helix (bHLH) DNA-binding superfamily protein
GH_A12G1649	3.11	7.72667	1.31293	0.00012341	O-fucosyltransferase family protein
GH_A12G1731	4.66333	1.17	-1.99485	0.000143247	transmembrane kinase 1
GH_A12G1754	1.85	6.26333	1.75941	0.000472083	Transmembrane protein 97%2C Putative
GH_A12G1755	0.95	7.23667	2.92933	2.06302e-10	Transmembrane protein 97%2C Putative
GH_A12G1784	0.233333	3.64667	3.96611	1.36369e-06	18S pre-ribosomal assembly protein gar2-like protein
GH_A12G2448	0.42	2.88667	2.78094	4.6758e-06	hydroxymethylglutaryl-CoA synthase / HMG-CoA synthase / 3-hydroxy-3-methylglutaryl coenzyme A synthase
GH_A12G2466	1.22667	0.001	-10.2605	1.46189e-05	osmotin 34
GH_A12G2658	2.85333	6.87667	1.26906	0.000280899	two-component response regulator-like protein
GH_A12G2862	5.22667	15.3233	1.55177	7.64129e-09	aluminum-activated malate transporter 9
GH_A12G2903	16.3867	8.14333	-1.00883	0.000116103	DNA-directed RNA polymerase%2C subunit M%2C archaeal
GH_A13G0185	2.12667	9.08333	2.09463	6.21413e-09	metallo-beta-lactamase family protein
GH_A13G0221	6.38333	1.62	-1.97832	1.21215e-05	glutathione transferase lambda 2
GH_A13G0234	3.10667	0.09	-5.1093	7.2444e-12	Peroxisomal membrane 22 kDa (Mpv17/PMP22) family protein
GH_A13G0292	1.25333	0.001	-10.2916	1.83645e-07	anthranilate synthase beta subunit 1
GH_A13G0386	74.3233	15.3267	-2.27777	6.36036e-18	alpha/beta-Hydrolases superfamily protein
GH_A13G0691	4.28333	9.12667	1.09135	0.000199082	loricrin-like protein
GH_A13G0725	6.6	16.68	1.33758	0.000380649	EXORDIUM like 2
GH_A13G1077	3.26	1.09667	-1.57175	0.000330714	Armadillo/beta-catenin-like repeat family protein
GH_A13G1329	0.001	1.22333	10.2566	1.28503e-06	unknown
GH_A13G1335	0.563333	2.62	2.21751	8.32653e-05	Uncharacterized protein
GH_A13G1336	1.49667	4.14667	1.4702	0.000134483	Uncharacterized protein
GH_A13G1392	1.06	0.0433333	-4.61244	5.72227e-05	Plant transposase (Ptta/En/Spm family)
GH_A13G1396	4.69667	0.001	-12.1974	4.54951e-18	Homeodomain-like superfamily protein
GH_A13G1414	0.06	4.62333	6.26783	6.76925e-18	alpha/beta-Hydrolases superfamily protein
GH_A13G1576	10.9267	25.63	1.22998	0.000125232	cytochrome p450%2C family 71%2C subfamily B%2C polypeptide 11
GH_A13G1790	2.68333	0.001	-11.3898	2.8002e-13	glutathione S-transferase TAU 25
GH_A13G1803	2.30333	6.20333	1.42932	0.00054829	serine/arginine repetitive matrix-like protein
GH_A13G2070	1.21	4.45333	1.87988	0.000266487	SITE-1 protease
GH_A13G2122	7.98667	61.2767	2.93967	2.79802e-23	Endomembrane protein 70 protein family
GH_A13G2174	13.6867	29.0533	1.08593	0.000241522	CTC-interacting domain 7
GH_A13G2177	88.2233	28.04	-1.65367	3.12392e-11	3-ketoacyl-CoA synthase 10
GH_A13G2206	1.73333	5.17	1.57662	0.000301151	RNA polymerase III RPC4
GH_A13G2237	60.0233	0.0433333	-10.4358	3.2891e-94	SNF7 family protein
GH_A13G2238	0.766667	0.001	-9.58246	4.76005e-05	Zinc finger C-x8-C-x5-C-x3-H type family protein
GH_A13G2239	3.76	0.556667	-2.75585	2.92324e-08	SNARE-like superfamily protein
GH_A13G2391	5.6	13.8	1.30117	7.37223e-05	MATE efflux family protein
GH_A13G2602	28.6367	11.3933	-1.32967	9.99947e-05	P-loop containing nucleoside triphosphate hydrolases superfamily protein
GH_D01G0472	1.21	3.86667	1.67608	6.79822e-05	RING/FYVE/PHD-type zinc finger family protein
GH_D01G0569	1.6	4.78667	1.58095	3.32764e-05	ethylene responsive element binding factor 4
GH_D01G0576	6.69	1.86667	-1.84154	0.000241873	squamosa promoter binding protein-like 4
GH_D01G0813	4.17333	0.816667	-2.35338	3.31756e-05	O-Glycosyl hydrolases family 17 protein
GH_D01G0823	16.1433	6.61667	-1.28676	0.000172763	cytidinediphosphate diacylglycerol synthase 2
GH_D01G1342	2.31333	0.513333	-2.17201	5.13207e-05	exocyst subunit exo70 family protein C1
GH_D01G1388	42.4933	13.23	-1.68342	2.18475e-09	zinc ion binding / nucleic acid binding protein
GH_D01G1717	61.91	9.13	-2.76149	1.86934e-16	MLP-like protein 28
GH_D01G1908	5.69	0.001	-12.4742	1.09703e-07	CTC-interacting domain 5
GH_D01G1995	7.93	2.84	-1.48143	1.07077e-05	Alba DNA/RNA-binding protein
GH_D01G2014	6.81	19.05	1.48406	2.8126e-07	SER/ARG-rich protein 34A
GH_D01G2087	1.77	0.26	-2.76717	4.01468e-05	chromomethylase 1
GH_D01G2255	5.24	1.98667	-1.39922	0.000284787	ABC-2 type transporter family protein
GH_D01G2533	24.8733	8.34	-1.57648	1.04776e-09	2-oxoglutarate (2OG) and Fe(II)-dependent oxygenase superfamily protein
GH_D02G0031	0.0433333	2.15667	5.63718	5.76122e-07	transcript elongation factor IIS
GH_D02G0267	0.87	3.02	1.79546	0.000268984	UV radiation resistance-associated protein
GH_D02G0269	1.70667	4.18667	1.29462	0.000481848	endoplasmic reticulum retention defective 2B
GH_D02G0351	39.3633	11.1933	-1.81421	3.7598e-15	SNARE associated Golgi protein family
GH_D02G0494	0.833333	2.71333	1.7031	0.000506301	sodium hydrogen exchanger 2
GH_D02G0618	3.31333	0.816667	-2.02046	0.00013448	unknown
GH_D02G0715	4.94	12.2833	1.31412	9.58358e-05	Inositol monophosphatase family protein
GH_D02G0886	10.0767	0.273333	-5.20421	6.08926e-22	tubulin alpha-2 chain
GH_D02G0926	4.85667	19.2967	1.99031	3.77402e-07	transmembrane protein
GH_D02G0992	193.95	83.2533	-1.2201	2.86551e-05	Integrase-type DNA-binding superfamily protein
GH_D02G1644	3.58667	9.4	1.39002	5.58694e-06	microtubule-associated protein 65-8
GH_D02G1659	1.81333	0.276667	-2.71242	0.000337056	PLAT/LH2 domain-containing lipoxygenase family protein
GH_D02G1772	0.573333	0.001	-9.16323	0.000564804	ankyrin repeat family protein / regulator of chromosome condensation (RCC1) family protein
GH_D02G1791	66.8933	144.037	1.1065	6.55767e-07	spermidine synthase
GH_D02G1844	3.08	0.513333	-2.58496	9.65491e-06	Homocysteine S-methyltransferase family protein
GH_D02G1914	1.28	4.33333	1.75933	0.000343595	CYTOCHROME P450 51G1
GH_D02G1975	0.63	3.70333	2.5554	3.81897e-06	O-methyltransferase family protein
GH_D02G2118	0.786667	2.88667	1.87558	0.000105465	unknown
GH_D02G2189	3.51	8.88333	1.33963	6.9516e-05	Class I glutamine amidotransferase-like superfamily protein
GH_D02G2244	5.13333	0.366667	-3.80735	1.33567e-10	LOB domain-containing protein 38
GH_D02G2258	0.0766667	4.11333	5.74556	3.91702e-13	Gibberellin-regulated family protein
GH_D02G2268	0.001	0.62	9.27612	0.000449947	UDP-Glycosyltransferase superfamily protein
GH_D02G2641	35.7	8.40333	-2.08689	1.38534e-12	UV radiation resistance-associated protein
GH_D03G0085	7.64667	2.87667	-1.41043	9.41309e-05	receptor homology region transmembrane domain ring H2 motif protein 1
GH_D03G0090	2.59	0.736667	-1.81387	0.000586271	Chaperone DnaJ-domain superfamily protein
GH_D03G0582	25.1367	8.75333	-1.52189	4.0493e-06	gamma-tocopherol methyltransferase
GH_D03G1284	185.797	78.7633	-1.23813	4.45841e-08	Ribosomal protein L7Ae/L30e/S12e/Gadd45 family protein
GH_D03G1408	8.84333	2.77	-1.6747	3.95974e-08	Haloacid dehalogenase-like hydrolase (HAD) superfamily protein
GH_D03G1426	12.49	0.001	-13.6085	9.47263e-39	pre-mRNA-splicing factor ISY1-like protein
GH_D03G1756	12.7267	4.75	-1.42186	2.12166e-05	non-yellowing 1
GH_D03G1787	0.116667	1.12	3.26303	8.99984e-05	hypothetical protein
GH_D03G1817	15.21	2.88667	-2.39754	1.95618e-14	heat shock protein 70B
GH_D03G1972	169.057	75.22	-1.16832	1.21721e-07	Pseudouridine synthase family protein
GH_D03G1973	76.6333	26.07	-1.55558	1.27517e-07	Ubiquitin family protein
GH_D04G0007	2.21333	0.153333	-3.85148	9.96394e-07	Calcium-binding endonuclease/exonuclease/phosphatase family
GH_D04G0196	1.49333	46.9033	4.97308	1.20567e-58	homolog of anti-oxidant 1
GH_D04G0262	15.66	5.79667	-1.43379	1.88881e-05	WRKY DNA-binding protein 2
GH_D04G0309	133.9	64.1067	-1.06261	8.49073e-06	transmembrane protein%2C putative (DUF506)
GH_D04G0333	1.45	0.216667	-2.7425	0.000169586	xylem NAC domain 1
GH_D04G0403	6.76667	2.51333	-1.42884	1.95323e-05	O-Glycosyl hydrolases family 17 protein
GH_D04G0597	4.24	9.12	1.10497	0.000160205	aldose 1-epimerase family protein
GH_D04G0642	18.1	47.68	1.39739	6.79316e-08	2-oxoglutarate dehydrogenase%2C E1 component
GH_D04G1529	2.48667	5.89667	1.24569	0.000402665	ARG1-like 1
GH_D04G1760	18.55	61.5767	1.73096	4.57114e-13	pre-mRNA-processing protein 40A
GH_D04G1844	0.783333	3.82667	2.28839	1.44674e-07	FAD/NAD(P)-binding oxidoreductase family protein
GH_D04G1847	0.73	4.25667	2.54376	4.75817e-09	Protein phosphatase 2C family protein
GH_D04G1879	7.38667	1.95333	-1.91899	7.8483e-08	plantacyanin
GH_D04G1893	181.897	80.46	-1.17678	1.17249e-05	FAD/NAD(P)-binding oxidoreductase family protein
GH_D04G1977	5.72	13.4667	1.23531	1.0156e-05	RNA-binding KH domain-containing protein
GH_D04G1999	4.37333	9.62333	1.1378	0.000107302	ATP-citrate lyase A-1
GH_D04G2016	53.9367	26.5033	-1.02509	1.45367e-05	multidrug resistance protein
GH_D04G2024	2.07	5.08667	1.29709	0.000135031	urease
GH_D05G0054	8.96	22.29	1.31483	9.77872e-06	P450 reductase 2
GH_D05G0078	128.343	0.0433333	-11.5322	5.0142e-101	nodulin MtN21 /EamA-like transporter family protein
GH_D05G0393	5.49333	1.96667	-1.48193	0.000232467	cytokinin oxidase 7
GH_D05G0405	147.493	48.5333	-1.6036	2.44941e-09	17.6 kDa class II heat shock protein
GH_D05G0406	206.34	102.623	-1.00766	8.69208e-05	17.6 kDa class II heat shock protein
GH_D05G0430	42.5433	18.8633	-1.17335	1.16105e-06	cytokinin-responsive gata factor 1
GH_D05G0439	13.3633	6.13667	-1.12275	0.000146153	SNF2 domain protein
GH_D05G0595	32.7733	77.3067	1.23807	2.27064e-05	aldehyde dehydrogenase 11A3
GH_D05G0815	7.98	3.60667	-1.14572	0.000406411	unknown
GH_D05G0904	3.50333	0.633333	-2.46769	1.1052e-05	peptide transporter 1
GH_D05G0916	22.3967	10.7833	-1.05448	5.52491e-05	HSP20-like chaperones superfamily protein
GH_D05G1170	0.06	0.983333	4.03465	8.4103e-05	hAT transposon superfamily protein
GH_D05G1171	0.103333	2.31333	4.4846	2.34768e-08	hAT transposon superfamily protein
GH_D05G1504	7.17	2.18667	-1.71324	3.04589e-05	inositol transporter 2
GH_D05G1633	6.91	20.45	1.56534	1.71044e-05	dormancy-associated protein-like 1
GH_D05G1894	28.15	11.8233	-1.2515	5.6735e-06	Pathogenesis-related thaumatin superfamily protein
GH_D05G2026	9.89	3.56333	-1.47274	3.62256e-07	OBF binding protein 1
GH_D05G2079	9.37	35.1333	1.90672	1.05472e-13	Protein kinase superfamily protein
GH_D05G2334	148.573	62.7367	-1.24379	1.86705e-08	Translation initiation factor IF2/IF5
GH_D05G2335	24.11	10.5233	-1.19604	5.81976e-06	unknown
GH_D05G2379	12.7767	0.253333	-5.65633	1.16492e-24	response regulator 9
GH_D05G2402	136.58	67.4933	-1.01693	2.09729e-05	hydroxysteroid dehydrogenase 5
GH_D05G2617	5.12667	14.9933	1.54823	6.55509e-07	DNA polymerase epsilon catalytic subunit A
GH_D05G2991	2.45333	0.556667	-2.13986	2.32408e-05	inhibitor-3
GH_D05G3018	20.6567	54.9267	1.4109	0.0005061	Plant-specific GATA-type zinc finger transcription factor family protein
GH_D05G3553	0.0666667	2.85333	5.41954	7.55279e-12	NB-ARC domain-containing disease resistance protein
GH_D05G3554	11.6733	4.99	-1.2261	6.84515e-05	unknown
GH_D05G3845	0.97	3.44667	1.82915	0.000447101	terpene synthase 21
GH_D05G3926	7.22	1.61333	-2.16195	6.44805e-09	Galactosyltransferase family protein
GH_D05G3946	1.50667	0.001	-10.5571	1.1539e-08	small ubiquitin-like modifier 2
GH_D05G3948	8.35	21.8667	1.38889	0.000105436	small ubiquitin-like modifier 2
GH_D05G3950	0.001	0.73	9.51175	7.90981e-05	sulfotransferase 16
GH_D06G0003	7.03333	1.90333	-1.88568	1.76129e-07	SBP (S-ribonuclease binding protein) family protein
GH_D06G0136	11.9133	0.001	-13.5403	3.71746e-35	Thioredoxin superfamily protein
GH_D06G0196	7.6	3.33333	-1.18903	0.00021584	N-terminal nucleophile aminohydrolases (Ntn hydrolases) superfamily protein
GH_D06G0334	26.12	11.7167	-1.15659	0.000170846	MATE efflux family protein
GH_D06G0525	1.35667	7.6	2.48593	0.000401851	unknown
GH_D06G0526	104.053	1.98667	-5.71083	1.23281e-39	unknown
GH_D06G1269	3.06	0.856667	-1.83673	0.000514109	Protein kinase superfamily protein
GH_D06G1615	0.446667	1.78333	1.99731	0.000582257	Ribonuclease H-like superfamily protein
GH_D06G1641	0.001	2.28333	11.1569	9.38354e-10	Cytochrome c
GH_D06G1668	0.0333333	18.91	9.14797	1.3476e-46	Root hair defective 3 GTP-binding protein (RHD3)
GH_D06G1669	0.0333333	7.35333	7.78529	1.18556e-27	Root hair defective 3 GTP-binding protein (RHD3)
GH_D06G1706	11.17	3.06333	-1.86645	1.11377e-08	DEA(D/H)-box RNA helicase family protein
GH_D06G1727	13.5133	3.42333	-1.98091	3.11545e-12	Class II aaRS and biotin synthetases superfamily protein
GH_D06G1943	1.09667	0.0433333	-4.6615	2.14856e-05	XH/XS domain-containing protein
GH_D06G1992	0.001	1.40667	10.4581	5.40624e-07	Rhodanese/Cell cycle control phosphatase superfamily protein
GH_D06G2173	0.456667	1.82667	2	0.000534542	LRR and NB-ARC domains-containing disease resistance protein
GH_D06G2184	4.95667	1.20333	-2.04233	3.60725e-07	gibberellin 3-oxidase 1
GH_D06G2255	9.99333	2.76667	-1.85282	1.32185e-05	Leucine-rich repeat protein kinase family protein
GH_D06G2290	0.116667	1.23667	3.40599	3.40881e-05	Carbohydrate-binding X8 domain superfamily protein
GH_D07G0103	1.12	4.2	1.90689	2.05476e-05	oxidative stress 3
GH_D07G0280	17.59	0.26	-6.0801	2.40194e-45	Ribonuclease H-like superfamily protein
GH_D07G0403	4.13	0.816667	-2.33832	0.000134828	Cellulose-synthase-like C5
GH_D07G0916	14.63	5.76667	-1.34312	6.52113e-05	Bifunctional inhibitor/lipid-transfer protein/seed storage 2S albumin superfamily protein
GH_D07G1049	1.03667	0.0433333	-4.58033	0.000242383	P-hydroxybenzoic acid efflux pump subunit
GH_D07G1492	32.3867	14.8133	-1.1285	0.000484085	O-acyltransferase (WSD1-like) family protein
GH_D07G1562	1.88333	6.17333	1.71276	0.000109023	NAD(P)-binding Rossmann-fold superfamily protein
GH_D07G2079	9.88667	4.51	-1.13236	0.000178771	indole-3-butyric acid response 5
GH_D07G2399	1.16	4.11667	1.82735	4.86508e-05	AAA-ATPase 1
GH_D07G2511	1.01667	0.0833333	-3.60881	0.000320389	P-loop containing nucleoside triphosphate hydrolases superfamily protein
GH_D07G2521	9.80667	0.001	-13.2595	4.75091e-26	Galactose oxidase/kelch repeat superfamily protein
GH_D07G2530	3.03333	0.72	-2.07484	6.06737e-05	secE/sec61-gamma protein transport protein
GH_D07G2563	5.34	0.936667	-2.51123	4.44448e-08	PLC-like phosphodiesterases superfamily protein
GH_D07G2564	7.24667	3.1	-1.22505	0.000224881	DHHC-type zinc finger family protein
GH_D08G0022	1.52667	0.296667	-2.36347	0.000317455	Protein kinase superfamily protein
GH_D08G0081	2.44667	0.473333	-2.36989	0.000138314	LURP-one-like protein (DUF567)
GH_D08G0100	7.00333	14.1667	1.01639	5.18253e-05	vesicle-associated membrane protein 714
GH_D08G0329	5.68	1.23333	-2.20333	9.35878e-07	Rad21/Rec8-like family protein
GH_D08G0745	35.33	12.7867	-1.46625	5.46847e-06	Eukaryotic aspartyl protease family protein
GH_D08G1263	18.6933	45.9133	1.29639	8.22602e-08	UDP-Glycosyltransferase superfamily protein
GH_D08G2064	8.66333	0.26	-5.05834	7.74022e-05	IQ-domain 22
GH_D08G2073	11.0933	4.16667	-1.41273	1.31416e-06	Calcium-dependent lipid-binding (CaLB domain) family protein
GH_D08G2110	1.52667	0.0433333	-5.13876	2.00558e-07	NAD(P)-binding Rossmann-fold superfamily protein
GH_D08G2134	7.45667	20.9033	1.48713	7.86205e-08	glutathione peroxidase 4
GH_D08G2359	0.0433333	1.95333	5.49432	2.63543e-09	Plant invertase/pectin methylesterase inhibitor superfamily
GH_D08G2393	123.42	58.7433	-1.07108	8.11172e-07	Eukaryotic aspartyl protease family protein
GH_D08G2434	4.73667	1.52	-1.6398	0.00011596	FAD/NAD(P)-binding oxidoreductase family protein
GH_D08G2631	28.74	3.64333	-2.97973	1.96988e-16	Leucine-rich repeat (LRR) family protein
GH_D09G0001	8.62667	27.0467	1.64858	1.5725e-10	DEAD/DEAH box helicase
GH_D09G0007	12.6067	26.3467	1.06343	0.000159736	aspartate kinase 3
GH_D09G0008	1.49	20.4867	3.7813	3.171e-23	translocon-associated protein beta (TRAPB) family protein
GH_D09G0012	6.03	19.3233	1.68011	2.24939e-10	Esterase/lipase/thioesterase family protein
GH_D09G0015	35.2033	5.30667	-2.72983	4.33873e-29	phosphoenolpyruvate carboxylase 1
GH_D09G0018	134.9	66.9	-1.01181	6.85735e-06	protein phosphatase 2C family protein
GH_D09G0035	1.57667	6.73	2.09373	1.20714e-07	Leucine-rich repeat transmembrane protein kinase
GH_D09G0063	12.8533	3.67333	-1.80698	3.63693e-10	wound-responsive family protein
GH_D09G0070	2.56667	6.4	1.31818	4.89668e-05	CBS / octicosapeptide/Phox/Bemp1 (PB1) domains-containing protein
GH_D09G0089	4.70667	0.863333	-2.44672	2.77312e-06	NPR1-like protein 3
GH_D09G0111	8.62	4.03333	-1.09572	0.000515954	Glycosyl transferase%2C family 35
GH_D09G0117	4.72333	1.62	-1.54381	0.00015727	EID1-like 2
GH_D09G0146	1.29667	5.92333	2.1916	2.40768e-08	nodulin MtN21 /EamA-like transporter family protein
GH_D09G0156	0.136667	1.40667	3.36355	4.95534e-05	RING/U-box superfamily protein
GH_D09G0157	0.06	3.18667	5.73094	2.49914e-10	RING/U-box superfamily protein
GH_D09G0164	7.39	0.001	-12.8514	1.61332e-24	glucuronidase 1
GH_D09G0165	2.71	0.001	-11.4041	4.04564e-13	glucuronidase 1
GH_D09G0177	0.001	0.84	9.71425	3.29017e-05	hypothetical protein (DUF1666)
GH_D09G0373	10.4133	3.84	-1.43925	0.000596439	HSP20-like chaperones superfamily protein
GH_D09G0451	7.11667	2.42333	-1.55421	0.000108203	hypothetical protein
GH_D09G0584	16.62	36.7533	1.14495	4.0047e-05	cytochrome P450%2C family 71%2C subfamily B%2C polypeptide 34
GH_D09G1704	1.6	4.29	1.42291	0.000279464	afadin
GH_D09G1934	0.316667	1.88333	2.57225	0.000413652	cytokinin response factor 4
GH_D09G1996	94.69	40.4067	-1.22862	4.17807e-06	UDP-D-glucose/UDP-D-galactose 4-epimerase 5
GH_D09G2181	63.45	169.977	1.42164	0.000343088	naphthalene 1%2C2-dioxygenase subunit alpha (DUF1264)
GH_D09G2215	5.22	10.8367	1.0538	0.000206021	B-box zinc finger family protein
GH_D09G2432	13.26	3.91	-1.76184	7.92126e-07	Plastid-lipid associated protein PAP / fibrillin family protein
GH_D09G2450	486.103	241.347	-1.01016	8.44941e-05	AWPM-19-like family protein
GH_D09G2544	10.5767	26.29	1.31363	9.04002e-09	ATP synthase D chain
GH_D09G2545	10.16	3.7	-1.4573	0.000401479	WRKY DNA-binding protein 23
GH_D10G0328	0.696667	0.001	-9.44432	0.000512583	Galactose oxidase/kelch repeat superfamily protein
GH_D10G0387	6.50333	15.57	1.25952	0.000450875	Ribosomal L5P family protein
GH_D10G0531	3.65667	15.5233	2.08584	3.34228e-14	muscle M-line assembly protein
GH_D10G0630	7.06667	14.85	1.07136	2.50758e-05	indeterminate(ID)-domain 7
GH_D10G0651	7.04333	23.1133	1.7144	8.27831e-06	multidrug resistance-associated protein 6
GH_D10G1437	0.84	11.2133	3.73868	2.28823e-17	Glycosyl hydrolase family 10 protein
GH_D10G1453	2.94667	0.386667	-2.92992	7.26483e-07	CLP protease R subunit 4
GH_D10G1637	5.06333	0.703333	-2.84781	1.50387e-06	sulfate transporter 3%3B1
GH_D10G1739	1637.33	540.4	-1.59925	1.35772e-08	RmlC-like cupins superfamily protein
GH_D10G1928	26.21	53.7867	1.03713	1.42209e-05	ethylene-responsive element binding protein
GH_D10G2027	0.79	0.001	-9.62571	6.66191e-05	Ca2+-activated RelA/spot-like protein
GH_D10G2214	7.15333	16.3367	1.19143	1.89111e-06	Protein kinase superfamily protein
GH_D10G2225	4.01667	0.806667	-2.31595	8.07849e-06	cytochrome P450%2C family 83%2C subfamily B%2C polypeptide 1
GH_D10G2294	2.58667	7.27	1.49086	3.53534e-06	S-adenosyl-L-methionine-dependent methyltransferases superfamily protein
GH_D10G2334	4.62667	10.07	1.12202	0.000226878	pseudouridine synthase family protein
GH_D10G2775	0.823333	0.001	-9.68533	7.947e-05	TRICHOME BIREFRINGENCE-LIKE 38
GH_D10G2776	1.46333	0.001	-10.515	2.52075e-08	NB-ARC domain-containing disease resistance protein
GH_D10G2779	16.55	8.01	-1.04696	1.26138e-05	oxidoreductase/transition metal ion-binding protein
GH_D10G2790	0.846667	3.91	2.2073	3.74376e-07	unknown
GH_D10G2791	0.973333	4.48333	2.20357	3.62524e-07	unknown
GH_D10G2792	1.66667	0.001	-10.7027	2.46403e-06	unknown
GH_D10G2794	10.9767	3.74667	-1.55076	7.67498e-08	Pentatricopeptide repeat (PPR) superfamily protein
GH_D11G0009	0.001	15.24	13.8956	7.34837e-40	protein SUO
GH_D11G0010	0.001	37.9	15.2099	2.14967e-76	RING/U-box superfamily protein
GH_D11G0046	2	39.8133	4.31518	1.69395e-35	nuclear RNA polymerase C2
GH_D11G0339	0.376667	2.53667	2.75157	3.46198e-05	BANQUO 3
GH_D11G0388	0.0433333	1.06667	4.62149	2.29808e-05	hypothetical protein
GH_D11G0611	11.2067	3.68	-1.60658	1.01115e-08	diacylglycerol acyltransferase family
GH_D11G0618	3.27	10.39	1.66783	0.000182088	Peroxidase superfamily protein
GH_D11G0671	0.126667	1.14333	3.17414	0.000380273	TRAM%2C LAG1 and CLN8 (TLC) lipid-sensing domain containing protein
GH_D11G0677	0.143333	1.89333	3.72348	1.06926e-05	Protein kinase superfamily protein
GH_D11G0698	2.14	0.583333	-1.87522	0.00051127	Peptidase family M48 family protein
GH_D11G0747	8.12667	20.3833	1.32665	1.36545e-05	Transmembrane amino acid transporter family protein
GH_D11G0805	9.42667	0.001	-13.2025	3.02127e-09	casein kinase II beta subunit 4
GH_D11G1025	4.45667	0.583333	-2.93357	4.40261e-05	UDP-Glycosyltransferase superfamily protein
GH_D11G1065	1.95333	0.366667	-2.4134	3.51312e-05	plant/protein
GH_D11G1429	22.4	3	-2.90046	1.34086e-23	Protein phosphatase 2C family protein
GH_D11G1913	43.9267	17.37	-1.3385	8.10949e-06	beta-galactosidase 3
GH_D11G1975	271.18	96.45	-1.4914	2.79936e-07	RmlC-like cupins superfamily protein
GH_D11G2113	0.616667	0.001	-9.26835	0.000302325	Protein kinase superfamily protein
GH_D11G2716	0.001	2.62333	11.3572	2.12446e-10	unknown
GH_D11G2759	0.296667	6.07	4.35478	4.26689e-12	Integrase-type DNA-binding superfamily protein
GH_D11G2818	2.67	8.86	1.73047	2.09916e-07	thymidylate synthase 2
GH_D11G2877	12.6533	30.0333	1.24705	3.50905e-07	NAD(P)-linked oxidoreductase superfamily protein
GH_D11G2879	11.8233	29.69	1.32834	3.30306e-05	NAD(P)-linked oxidoreductase superfamily protein
GH_D11G2880	10.1	32.43	1.68297	6.21533e-12	NAD(P)-linked oxidoreductase superfamily protein
GH_D11G2917	11.83	26.3267	1.15407	3.16457e-06	Protein kinase superfamily protein
GH_D11G2956	0.136667	1.13667	3.05608	0.000240537	histidine-containing phosphotransfer factor 5
GH_D11G2992	3.30333	7.97333	1.27126	0.00022931	amidase 1
GH_D11G3215	0.16	11.65	6.18611	2.36075e-34	NB-ARC domain-containing disease resistance protein
GH_D11G3219	0.001	1.95333	10.9317	5.65547e-10	unknown
GH_D11G3227	0.22	1.43667	2.70715	0.000133271	NB-ARC domain-containing disease resistance protein
GH_D11G3358	0.766667	0.0433333	-4.14505	0.000496545	ATP synthase D chain
GH_D11G3504	11.6867	4.12333	-1.50298	1.80279e-06	Auxin efflux carrier family protein
GH_D12G0034	140.663	585.32	2.05698	4.35691e-12	cupin family protein
GH_D12G0165	4.19667	11.1633	1.41145	5.60966e-05	nicotinamidase 1
GH_D12G0759	3.24333	0.001	-11.6633	2.5393e-14	ELKS/Rab6-interacting/CAST family protein
GH_D12G1003	5.64667	2.23667	-1.33605	0.00010304	Integrase-type DNA-binding superfamily protein
GH_D12G1152	0.396667	5.04667	3.66933	2.23458e-13	purine permease 11
GH_D12G1438	16.78	43.43	1.37195	1.12516e-05	Adenine nucleotide alpha hydrolases-like superfamily protein
GH_D12G1628	9.88333	0.001	-13.2708	5.73334e-32	equilibrative nucleotide transporter 1
GH_D12G1750	9.25667	27.3	1.56034	7.3609e-06	Transmembrane protein 97%2C Putative
GH_D12G1866	8.87667	3.43667	-1.36901	5.85687e-06	alpha-xylosidase 1
GH_D12G2250	3.49667	0.47	-2.89525	6.65098e-07	HSP20-like chaperones superfamily protein
GH_D12G2254	16.64	8.12333	-1.03451	0.000226682	NB-ARC domain-containing disease resistance protein
GH_D12G2287	0.0333333	8.57333	8.00675	2.78348e-21	phosphatidylinositol-glycan biosynthesis class X-like protein
GH_D12G2426	7.58	2.25333	-1.75014	0.000274558	Leucine-rich repeat protein kinase family protein
GH_D12G2507	31.4433	14.8533	-1.08197	0.000595495	hydroxyproline-rich glycoprotein family protein
GH_D12G2554	2.17	5.28333	1.28375	0.000500653	cytokinin response factor 2
GH_D12G2734	9.84667	44.4633	2.17491	5.35314e-21	regulatory components of ABA receptor 3
GH_D12G2786	0.001	3.20667	11.6469	6.41328e-15	unknown
GH_D12G2839	21.6967	56.28	1.37515	0.000401081	GroES-like zinc-binding alcohol dehydrogenase family protein
GH_D12G2983	50.6167	21.8833	-1.20978	0.000171746	Thioredoxin superfamily protein
GH_D13G0010	36.2833	0.0866667	-8.70961	1.67603e-09	DNA/RNA helicase protein
GH_D13G0149	4.47667	0.001	-12.1282	2.34515e-13	Plant Tudor-like protein
GH_D13G0189	4.39333	1.42333	-1.62604	0.000213012	metallo-beta-lactamase family protein
GH_D13G0270	0.673333	3.53667	2.393	5.5555e-07	vacuolar iron transporter 1
GH_D13G0297	3.98	14.57	1.87216	2.19287e-09	GATA transcription factor 5
GH_D13G0465	0.001	16.0333	13.9688	2.89244e-43	HXXXD-type acyl-transferase family protein
GH_D13G0504	0.416667	2.09	2.32654	0.000201325	vacuole protein
GH_D13G0581	3.21333	7.6	1.24193	9.87429e-05	Calcium-dependent protein kinase family protein
GH_D13G0636	0.001	2.98333	11.5427	3.42498e-13	alanine aminotransferase 2
GH_D13G0648	4.68333	1.22667	-1.93279	1.66268e-06	B-box type zinc finger protein with CCT domain-containing protein
GH_D13G0990	26.7733	10.98	-1.28592	5.792e-08	ATPase%2C F0/V0 complex%2C subunit C protein
GH_D13G1416	10.99	5.09333	-1.10951	0.000125634	CDK inhibitor P21 binding protein
GH_D13G1762	3.71667	9.76	1.39287	1.22417e-05	2-oxoglutarate (2OG) and Fe(II)-dependent oxygenase superfamily protein
GH_D13G2278	2.36667	0.0433333	-5.77124	9.69851e-10	hypothetical protein
GH_D13G2279	3.08333	0.0433333	-6.15287	3.54649e-13	Ubiquitin system component Cue protein
GH_scaffold15340_objG0001	0.001	1.87	10.8688	9.09897e-10	transmembrane protein%2C putative (DUF677)
GH_scaffold22930_objG0001	7.87333	1.43667	-2.45425	2.54133e-07	unknown
GH_scaffold35424_objG0001	12.26	4.12667	-1.57091	0.000299498	Intron maturase%2C type II family protein
GH_scaffold546_objG0001	0.496667	16.5633	5.05957	5.25886e-36	unknown
GH_scaffold6176_objG0001	0.0833333	3.58333	5.42626	4.23779e-13	MBOAT (membrane bound O-acyl transferase) family protein
GH_scaffold9603_objG0001	2.89667	0.406667	-2.83248	9.72501e-05	Cytochrome C assembly protein
