# Supplementary material for: Suppression of GhGLU19 encoding β-1,3-glucanase promotes seed germination in cotton
Source: BMC Plant Biol. 2022 Jul 22;22:357. doi: 10.1186/s12870-022-03748-w (PMC9308338; doi:10.1186/s12870-022-03748-w)
Supplement: Supplementary file 7 — Additional file 7: Data S4. Information on 3732 differential expression genes (p value<0.05 and a fold change>2) by transcriptome comparative analysis between OE110 and WT. [file 12870_2022_3748_MOESM7_ESM.xlsx]

## Sheet: Sheet1
Data S4 Information on 3732 differential expression genes (p value<0.05 and a fold change>2) by transcriptome comparative analysis between OE110 and WT.
ID	OE110_mean	W0_mean	Log2(foldchange)	P Value	Gene annotation
GH_A01G0001	6.17667	15.29	1.30769	3.42457e-05	peroxin 5
GH_A01G0003	12.6267	5.94	-1.08794	0.000389143	peroxin 5
GH_A01G0027	66.36	25.62	-1.37304	0.000575484	HECT ubiquitin protein ligase family protein KAK
GH_A01G0048	14.46	4.15667	-1.79857	5.12654e-06	3-ketoacyl-CoA synthase 4
GH_A01G0070	1.60333	0.176667	-3.18197	0.00119874	AP2/B3-like transcriptional factor family protein
GH_A01G0071	24.6633	7.64333	-1.69009	7.51056e-07	ARP protein (REF)
GH_A01G0112	23.1767	10.3367	-1.1649	0.000752614	polyol/monosaccharide transporter 5
GH_A01G0116	17.0667	4.42	-1.94906	5.02367e-05	phytosulfokin receptor 1
GH_A01G0120	31.3333	5.32	-2.5582	1.77719e-17	general regulatory factor 2
GH_A01G0176	36.46	3.58	-3.34828	5.93473e-08	RING membrane-anchor 1
GH_A01G0248	32.5367	13.2767	-1.29317	2.34505e-05	Polyketide cyclase/dehydrase and lipid transport superfamily protein
GH_A01G0259	1.31667	0.0433333	-4.92527	0.000382424	Cyclopropane-fatty-acyl-phospholipid synthase
GH_A01G0262	0.136667	11.1467	6.34981	4.79608e-23	Cyclopropane-fatty-acyl-phospholipid synthase
GH_A01G0285	19.8667	5.19667	-1.93469	3.62702e-06	TOXICOS EN LEVADURA 2
GH_A01G0298	6.1	1.29667	-2.234	2.24754e-06	ATP citrate lyase subunit B 2
GH_A01G0320	1.69667	0.0866667	-4.29108	0.00306706	Di-glucose binding protein with Kinesin motor domain-containing protein
GH_A01G0339	66.8167	29.3167	-1.18849	7.83387e-05	topoisomerase II-associated protein
GH_A01G0354	6.12333	0.001	-12.5801	3.66883e-06	2-oxoglutarate (2OG) and Fe(II)-dependent oxygenase superfamily protein
GH_A01G0358	7.01333	0.17	-5.36649	8.61432e-08	2-oxoglutarate (2OG) and Fe(II)-dependent oxygenase superfamily protein
GH_A01G0361	6.95667	28.54	2.03652	1.89317e-11	Uncharacterized protein family (UPF0497)
GH_A01G0392	156.793	50.6867	-1.62919	5.87677e-07	Calcium-dependent lipid-binding (CaLB domain) family protein
GH_A01G0399	1.85333	6.57	1.82577	0.00039568	LYR family of Fe/S cluster biogenesis protein
GH_A01G0415	65.84	31.5767	-1.06011	0.00019299	MAP kinase 19
GH_A01G0448	21.12	8.99333	-1.23168	0.00040118	Leucine-rich repeat transmembrane protein kinase
GH_A01G0450	0.476667	2.00333	2.07135	0.00349843	unknown
GH_A01G0481	0.05	5.73667	6.84214	1.155e-14	RING/FYVE/PHD-type zinc finger family protein
GH_A01G0513	219.43	45.41	-2.27268	0.00150029	D-mannose binding lectin protein with Apple-like carbohydrate-binding domain-containing protein
GH_A01G0515	96.9833	29.87	-1.69904	4.91361e-06	phosphoenolpyruvate carboxylase 3
GH_A01G0521	8.58667	0.001	-13.0679	3.80515e-22	unknown
GH_A01G0528	3.11	0.363333	-3.09755	1.91649e-05	unknown
GH_A01G0549	2.27667	0.6	-1.92389	0.0020165	sodium/calcium exchanger family protein / calcium-binding EF hand family protein
GH_A01G0556	4.61	0.543333	-3.08486	0.000465139	UDP-Glycosyltransferase superfamily protein
GH_A01G0561	4.79	11.6	1.27603	0.000129534	GroES-like zinc-binding alcohol dehydrogenase family protein
GH_A01G0565	0.723333	3.21333	2.15134	0.00147042	serine/arginine repetitive matrix protein
GH_A01G0590	29.31	8.88667	-1.72168	8.73834e-06	phytosylfokine-alpha receptor 2
GH_A01G0603	0.696667	0.0433333	-4.00692	0.00426624	VQ motif-containing protein
GH_A01G0611	62.2833	23.7933	-1.38829	1.06029e-06	ubiquitin-conjugating enzyme 25
GH_A01G0612	1.72667	0.001	-10.7538	7.01423e-06	DUF2921 family protein%2C putative (DUF2921)
GH_A01G0635	30.7467	6.34667	-2.27636	2.16824e-09	Outer membrane OMP85 family protein
GH_A01G0662	9.85	3.52667	-1.48182	0.00171702	HSI2-like 1
GH_A01G0681	0.823333	0.001	-9.68533	0.000559299	S-locus lectin protein kinase family protein
GH_A01G0683	2.76	0.316667	-3.12363	0.000108399	S-locus lectin protein kinase family protein
GH_A01G0729	7.65667	21.8067	1.50998	2.21178e-06	thiazole biosynthetic enzyme%2C chloroplast (ARA6) (THI1) (THI4)
GH_A01G0730	0.356667	2.55333	2.83973	0.000481208	COBRA-like protein 10 precursor
GH_A01G0743	11.6967	1.21	-3.27302	4.79983e-09	Ras-related small GTP-binding family protein
GH_A01G0755	4.09667	0.216667	-4.2409	5.39231e-06	serine/threonine-protein phosphatase 7 long form-like protein
GH_A01G0823	22.3333	49.4533	1.14687	1.82932e-05	Na+/H+ (sodium hydrogen) exchanger 3
GH_A01G0835	3.41	0.666667	-2.35473	0.00328178	Protein kinase superfamily protein
GH_A01G0850	2.48667	0.0866667	-4.84259	8.22449e-07	cytochrome P450%2C family 71%2C subfamily B%2C polypeptide 34
GH_A01G0860	2.05667	0.416667	-2.30334	0.00364223	Pectin lyase-like superfamily protein
GH_A01G0881	325.237	148.46	-1.13142	0.00114302	LOW protein: E3 ubiquitin ligase-like protein
GH_A01G0885	75.7567	14.8167	-2.35415	3.86743e-07	cellulose synthase like E1
GH_A01G0896	22.98	8.47	-1.43994	0.00205779	RING/U-box superfamily protein
GH_A01G0898	2.49333	0.323333	-2.94698	0.000446063	serine-rich protein-like protein
GH_A01G0900	240.927	102.7	-1.23016	5.25903e-05	HEAT SHOCK PROTEIN 81.4
GH_A01G0901	0.6	0.001	-9.22882	0.00238511	FKBP-like peptidyl-prolyl cis-trans isomerase family protein
GH_A01G0974	21.0333	5.91	-1.83145	2.4089e-05	zinc transporter 1 precursor
GH_A01G0980	0.636667	2.37	1.89628	0.00262157	DNA glycosylase superfamily protein
GH_A01G0987	51.9133	10.32	-2.33066	0.000916773	poly polymerase
GH_A01G0993	4.60333	11.04	1.26199	0.000431244	AT hook motif DNA-binding family protein
GH_A01G1022	52.8233	17.9433	-1.55773	1.66812e-07	Plant regulator RWP-RK family protein
GH_A01G1024	1.20333	5.95333	2.30666	2.68072e-07	transmembrane protein%2C putative (DUF247)
GH_A01G1041	9.13333	1.12	-3.02764	1.05543e-07	transmembrane protein
GH_A01G1077	24.5833	0.456667	-5.7504	4.56084e-06	Protein kinase superfamily protein
GH_A01G1091	4.48667	9.51667	1.08481	0.00225789	C2H2-like zinc finger protein
GH_A01G1183	1.91	0.46	-2.05387	0.00342666	TBP-associated factor 4
GH_A01G1234	14.39	3.62333	-1.98968	2.21937e-06	Glutamyl-tRNA reductase family protein
GH_A01G1246	1.31333	0.216667	-2.59968	0.0025308	spindle pole body component 110
GH_A01G1312	1.1	3.64	1.72643	0.000376061	hemoglobin 2
GH_A01G1314	1.39667	3.63333	1.37931	0.00421226	calmodulin-domain protein kinase 7
GH_A01G1324	1.34333	3.68333	1.45519	0.00192299	nuclear factor Y%2C subunit A1
GH_A01G1349	9.61333	22.0467	1.19745	4.42675e-05	carotenoid isomerase
GH_A01G1382	0.0966667	1.22333	3.66166	0.000199265	fatty acid desaturase 2
GH_A01G1420	21.16	3.03	-2.80395	4.63152e-07	Sulfite exporter TauE/SafE family protein
GH_A01G1457	3.34333	7.76333	1.21539	0.00323646	RNA-binding (RRM/RBD/RNP motifs) family protein
GH_A01G1529	2.32667	0.43	-2.43586	0.00321428	glutamate decarboxylase 4
GH_A01G1539	15.4667	7.68	-1.00998	0.00249115	indeterminate(ID)-domain 5
GH_A01G1598	26.3167	101.927	1.95348	1.40237e-05	plant UBX domain-containing protein 2
GH_A01G1621	4.15667	1.04333	-1.99423	0.000208742	Phototropic-responsive NPH3 family protein
GH_A01G1641	5.13	11.26	1.13418	0.000297907	unknown
GH_A01G1649	1.49333	0.0433333	-5.10692	1.22231e-05	plastid movement impaired protein
GH_A01G1670	7.99333	19.12	1.25821	1.58977e-05	glycosylphosphatidylinositol-anchored lipid protein transfer 1
GH_A01G1686	17.6867	5.12333	-1.78751	0.000147142	alpha/beta-Hydrolases superfamily protein
GH_A01G1747	43.6	11.0267	-1.98333	1.01916e-05	unknown
GH_A01G1756	31.4867	69.6933	1.14628	2.17868e-05	transmembrane protein
GH_A01G1776	0.133333	1.46	3.45286	0.000114956	like AUXIN RESISTANT 2
GH_A01G1812	2.41	0.19	-3.66496	0.000544499	unknown
GH_A01G1842	1.95333	0.343333	-2.50826	0.000411333	SKU5 similar 5
GH_A01G1843	1.27333	0.126667	-3.3295	0.00172844	late embryogenesis abundant protein
GH_A01G1845	10.6133	0.0866667	-6.93618	1.20993e-18	Transmembrane amino acid transporter family protein
GH_A01G1875	5.70667	0.823333	-2.7931	0.00027715	lysm domain GPI-anchored protein 2 precursor
GH_A01G1881	2.47333	0.41	-2.59276	9.32427e-05	Sec1/munc18-like (SM) proteins superfamily
GH_A01G1886	5.14333	1.77667	-1.53353	0.000987169	integral membrane hemolysin-III-like protein
GH_A01G1887	4.74	1.48	-1.67929	0.00210683	nudix hydrolase homolog 3
GH_A01G1915	3.25333	7.32	1.16993	0.00316792	embryo defective 2735
GH_A01G1934	8.61333	3.57333	-1.2693	0.000603012	Major facilitator superfamily protein
GH_A01G1941	33.2933	6.39	-2.38135	3.53789e-05	Leucine-rich receptor-like protein kinase family protein
GH_A01G1947	5.37333	1.35	-1.99286	0.000509631	D-aminoacid aminotransferase-like PLP-dependent enzymes superfamily protein
GH_A01G1952	9.96	2.81333	-1.82387	4.96581e-05	unknown
GH_A01G1999	3.45	0.303333	-3.50762	2.52833e-06	MAC/Perforin domain-containing protein
GH_A01G2017	0.696667	2.37667	1.7704	0.00185578	Mitochondrial transcription termination factor family protein
GH_A01G2027	0.82	0.001	-9.67948	0.00109822	Glycosyl hydrolase family protein
GH_A01G2100	0.726667	2.67	1.87747	0.00147685	Ankyrin repeat family protein / BTB/POZ domain-containing protein
GH_A01G2128	5.61667	2.25667	-1.31552	0.00286088	NIMA-related kinase 7
GH_A01G2163	5.25333	1.86667	-1.49277	0.00307929	Ribonuclease H-like superfamily protein
GH_A01G2174	84.4567	40.47	-1.06136	0.000463296	Mal d 1-associated protein
GH_A01G2185	6.88333	0.78	-3.14156	0.000155019	plant U-box 23
GH_A01G2208	9.04333	0.526667	-4.10189	2.08227e-10	NAD(P)-binding Rossmann-fold superfamily protein
GH_A01G2272	0.856667	4.34667	2.3431	0.000442609	sequence-specific DNA binding transcription factor
GH_A01G2312	0.703333	0.001	-9.45806	0.00105244	unknown
GH_A01G2352	7.18333	2.43333	-1.56172	0.0011035	Glutathione S-transferase family protein
GH_A01G2379	3.7	8.51667	1.20276	0.00293817	Histone superfamily protein
GH_A01G2388	14.01	29.4667	1.07263	2.32167e-05	reticulata-like protein%2C putative (DUF3411)
GH_A01G2417	19.6167	0.773333	-4.66485	5.17904e-07	PAR1 protein
GH_A01G2457	1.78	0.15	-3.56884	0.00110971	2-oxoglutarate (2OG) and Fe(II)-dependent oxygenase superfamily protein
GH_A01G2475	3.57	0.176667	-4.33682	7.20718e-07	ammonium transporter 2
GH_A01G2477	0.133333	1.19333	3.16189	0.00160432	myb-like HTH transcriptional regulator family protein
GH_A02G0014	1.73333	0.133333	-3.70044	0.00128645	heat-inducible transcription repressor
GH_A02G0017	44.43	97.8833	1.13953	1.59684e-05	Auxin efflux carrier family protein
GH_A02G0020	2.42333	9.33667	1.94591	4.42208e-07	alphavirus core family protein (DUF3411)
GH_A02G0021	2.7	7.23	1.42104	0.00408935	alphavirus core family protein (DUF3411)
GH_A02G0023	47.6233	9.12667	-2.38351	2.98965e-09	Leucine-rich repeat protein kinase family protein
GH_A02G0046	7.39	0.983333	-2.90982	6.74594e-06	ARM repeat superfamily protein
GH_A02G0077	16.1167	2.63667	-2.61177	4.20871e-05	Tetratricopeptide repeat (TPR)-like superfamily protein
GH_A02G0118	4.85333	1.50667	-1.68762	0.000219371	BED zinc finger and hAT dimerization domain-containing protein DAYSLEEPER
GH_A02G0154	35.6533	16.8033	-1.08529	8.9881e-05	solute carrier family 35 protein (DUF914)
GH_A02G0167	6.11667	1.87667	-1.70457	0.000158905	Ubiquitin carboxyl-terminal hydrolase family protein
GH_A02G0169	21.9	7.38667	-1.56794	1.05773e-06	MAC/Perforin domain-containing protein
GH_A02G0191	12.9367	0.001	-13.6592	3.48531e-11	FAD-binding Berberine family protein
GH_A02G0194	29.7333	99.1267	1.73719	2.58964e-06	xyloglucan endotransglucosylase/hydrolase 16
GH_A02G0204	23.8767	55.9333	1.22811	0.0016482	selenium-binding protein 1
GH_A02G0250	2.18	0.53	-2.04026	0.00175924	cytochrome P450%2C family 72%2C subfamily A%2C polypeptide 10
GH_A02G0256	17.19	5.44333	-1.65901	4.72948e-07	Cytochrome P450 superfamily protein
GH_A02G0259	4.83333	13.2633	1.45635	1.03622e-05	Homeodomain-like superfamily protein
GH_A02G0282	1.44667	0.001	-10.4985	3.32562e-06	glutathione S-transferase tau 7
GH_A02G0291	27.61	10.6167	-1.37886	0.00135331	glutathione S-transferase tau 7
GH_A02G0292	15.6467	4.48667	-1.80214	0.000122591	glutathione S-transferase tau 7
GH_A02G0296	0.833333	0.0433333	-4.26534	0.00107849	glutathione S-transferase tau 7
GH_A02G0334	0.001	36.43	15.1528	3.28786e-57	myelin-associated oligodendrocyte basic protein
GH_A02G0352	5.05667	0.596667	-3.08319	0.000301679	Acyl-CoA N-acyltransferases (NAT) superfamily protein
GH_A02G0365	32.5467	13.79	-1.23889	0.000259629	ATP sulfurylase 1
GH_A02G0368	23.41	10.26	-1.19009	0.00159757	S-adenosyl-L-methionine-dependent methyltransferases superfamily protein
GH_A02G0369	5.79333	1.90667	-1.60334	0.00191935	unknown
GH_A02G0372	5.47333	0.91	-2.58848	0.000349444	AUX/IAA transcriptional regulator family protein
GH_A02G0380	4.01667	8.74667	1.12273	0.00198996	unknown
GH_A02G0389	54.5833	24.8733	-1.13386	0.000219641	Signal transduction histidine kinase%2C hybrid-type%2C ethylene sensor
GH_A02G0394	7.10667	0.943333	-2.91333	4.21674e-06	3-hydroxyacyl-CoA dehydratase 1
GH_A02G0402	0.996667	0.15	-2.73215	0.00287437	2-oxoglutarate (2OG) and Fe(II)-dependent oxygenase superfamily protein
GH_A02G0439	5.03	0.733333	-2.77802	8.80173e-06	peptide transporter 3
GH_A02G0464	29.4167	5.32667	-2.46533	9.91511e-13	ammonium transporter 1%3B1
GH_A02G0468	10.4	3.02333	-1.78237	0.00149575	BSD domain-containing protein
GH_A02G0475	21.8467	80.8333	1.88754	4.4846e-07	Major facilitator superfamily protein
GH_A02G0509	5.20333	14.47	1.47556	0.000515284	xylosyltransferase 1
GH_A02G0527	1.17	4.85	2.05148	0.00277761	Protein phosphatase 2C family protein
GH_A02G0532	15.0633	0.001	-13.8788	7.49474e-07	MLP-like protein 423
GH_A02G0535	2.02333	0.406667	-2.31482	0.000358848	MLP-like protein 423
GH_A02G0652	111.07	51.7467	-1.10193	4.95189e-05	C2H2 and C2HC zinc fingers superfamily protein
GH_A02G0666	0.913333	0.106667	-3.09803	0.00406112	Putative membrane lipoprotein
GH_A02G0685	7.09333	1.46667	-2.27392	1.65257e-07	DHHC-type zinc finger family protein
GH_A02G0688	40.65	82.43	1.01991	0.000134608	ribosomal protein 1
GH_A02G0703	22.2967	2.91667	-2.93444	6.80413e-08	plant U-box 29
GH_A02G0704	1.30667	0.153333	-3.09115	0.00118459	Concanavalin A-like lectin protein kinase family protein
GH_A02G0713	17.9767	4.07	-2.14302	2.61729e-08	alcohol dehydrogenase 1
GH_A02G0779	6.03333	0.493333	-3.61232	2.16158e-07	Protein kinase superfamily protein
GH_A02G0792	7.18333	0.48	-3.90355	0.000195396	GDSL-like Lipase/Acylhydrolase superfamily protein
GH_A02G0803	6.7	1.60667	-2.06009	5.61927e-05	RING/U-box superfamily protein
GH_A02G0867	14.47	0.536667	-4.75289	3.19176e-07	alpha/beta-Hydrolases superfamily protein
GH_A02G0889	4.23	1.18	-1.84187	0.000689337	no pollen germination related 1
GH_A02G0892	11.9867	1.64333	-2.86673	0.00066206	salt tolerance zinc finger
GH_A02G0918	4.80667	11.6067	1.27185	0.000119466	fatty acid hydroxylase 1
GH_A02G0931	10.2033	21.41	1.06924	0.000661103	5'-3' exonuclease family protein
GH_A02G0951	0.34	1.97333	2.53703	0.000390848	Peroxidase superfamily protein
GH_A02G0984	18.24	61.28	1.74831	0.000375022	xyloglucan endotransglycosylase 6
GH_A02G0999	3.02333	18.27	2.59526	4.2821e-14	Ribophorin I
GH_A02G1038	15.5267	32.31	1.05723	0.000341739	unknown
GH_A02G1071	3.05333	0.0433333	-6.13876	1.22085e-08	trehalase 1
GH_A02G1081	2.98667	8.97	1.58657	0.000146062	with no lysine (K) kinase 8
GH_A02G1084	51.5333	108.167	1.06968	0.000839568	zinc finger matrin-type protein
GH_A02G1093	2.63667	6.36333	1.27107	0.00232813	haloacid dehalogenase-like hydrolase family protein
GH_A02G1135	1.87333	4.87667	1.38029	0.00158604	Transmembrane amino acid transporter family protein
GH_A02G1143	1.04333	3.36	1.68726	0.000688474	cytokinin response factor 2
GH_A02G1196	12.28	0.493333	-4.6376	1.30002e-07	Glycosyltransferase family 61 protein
GH_A02G1202	13.75	0.596667	-4.52636	3.06005e-10	polyadenylate-binding protein 1-B-binding protein
GH_A02G1217	17.1667	0.556667	-4.94665	6.74827e-19	wall-associated kinase 2
GH_A02G1236	0.306667	2.02333	2.72199	0.000847364	amino acid permease 3
GH_A02G1237	0.0433333	1.32667	4.93618	2.05359e-05	amino acid permease 3
GH_A02G1348	4.73	10.5967	1.1637	0.000646802	beta glucosidase 42
GH_A02G1354	0.586667	0.001	-9.1964	0.00247731	plant/protein
GH_A02G1360	10.5133	4.35667	-1.27092	0.00278621	Nucleotide-diphospho-sugar transferases superfamily protein
GH_A02G1369	10.02	0.733333	-3.77227	1.2674e-13	DNA/RNA polymerases superfamily protein
GH_A02G1371	20.2233	1.07667	-4.23138	1.153e-20	Glycosyl hydrolases family 32 protein
GH_A02G1374	0.0966667	1.42333	3.88011	6.13224e-05	beta galactosidase 1
GH_A02G1388	8.35667	3.68667	-1.18061	0.00135188	actin binding protein family
GH_A02G1445	2.76	0.703333	-1.97239	0.00346739	UDP-Glycosyltransferase superfamily protein
GH_A02G1541	3.56333	0.3	-3.57019	0.000135935	hypothetical protein
GH_A02G1562	4.85333	12.8767	1.40771	0.000212105	Ethylene insensitive 3 family protein
GH_A02G1601	1.78667	6.44333	1.85054	4.28481e-05	cytochrome P450%2C family 78%2C subfamily A%2C polypeptide 7
GH_A02G1617	18.5567	4.44667	-2.06114	2.03799e-05	Integrase-type DNA-binding superfamily protein
GH_A02G1637	3.02333	7.43	1.29722	0.00219617	phosphoenolpyruvate carboxylase 1
GH_A02G1664	11.69	5.16	-1.17983	0.000746791	heat shock factor 3
GH_A02G1703	1.21	0.0433333	-4.80339	0.00221557	Kinase interacting (KIP1-like) family protein
GH_A02G1738	93.18	203.307	1.12557	0.000217716	peroxisomal NAD-malate dehydrogenase 1
GH_A02G1741	102.47	312.567	1.60896	3.56501e-11	cytochrome c oxidase-like protein
GH_A02G1759	6.26667	14.9267	1.25212	4.32051e-05	Ribonuclease H-like superfamily protein
GH_A02G1761	3.08	0.15	-4.3599	0.000215429	phytosulfokine 4 precursor
GH_A02G1781	7.58	24.0867	1.66797	2.27798e-08	Phototropic-responsive NPH3 family protein
GH_A02G1786	0.05	1.11667	4.48113	0.000195512	root hair specific 19
GH_A02G1793	28.37	12.57	-1.17438	0.000291756	RING/U-box superfamily protein with ARM repeat domain-containing protein
GH_A02G1807	3.09667	0.406667	-2.9288	3.28681e-06	WRKY DNA-binding protein 15
GH_A02G1815	8.30667	0.26	-4.99769	1.50018e-10	Protein kinase superfamily protein
GH_A02G1830	35.1667	3.64667	-3.26956	2.36872e-07	heat shock factor 4
GH_A02G1838	0.26	2.19667	3.07873	9.28088e-05	PLANT CADMIUM RESISTANCE 2
GH_A02G1851	14.0933	5.51333	-1.35402	0.000300255	Homeodomain-like superfamily protein
GH_A02G1857	5.66333	1.38	-2.03698	0.000279023	unknown
GH_A02G1858	1.09667	0.001	-10.0989	0.000404532	unknown
GH_A02G1867	16.7333	4.79333	-1.80362	7.42734e-07	Protein kinase superfamily protein
GH_A02G1880	20.7267	10.1867	-1.02481	0.000222114	BEL1-like homeodomain 2
GH_A02G1926	0.0933333	0.95	3.34746	0.00403339	GATA type zinc finger transcription factor family protein
GH_A02G1928	38.8767	18.1633	-1.09788	3.55796e-05	ARM repeat superfamily protein
GH_A02G1936	32.5767	12.2033	-1.41656	2.74129e-05	netrin receptor DCC
GH_A02G1945	0.663333	0.001	-9.37359	0.00199928	Disease resistance protein (CC-NBS-LRR class) family
GH_A02G1947	5.89333	15.1267	1.35994	5.92656e-05	Cytochrome P450 superfamily protein
GH_A02G1968	36.5367	15.63	-1.22503	7.17625e-05	P-loop containing nucleoside triphosphate hydrolases superfamily protein
GH_A02G1975	8.35667	1.24333	-2.74871	0.00026163	Chaperone DnaJ-domain superfamily protein
GH_A02G1976	0.47	5.48	3.54344	5.33978e-08	Pathogenesis-related thaumatin superfamily protein
GH_A02G1978	0.933333	0.001	-9.86625	0.00193095	Major facilitator superfamily protein
GH_A02G2005	6.46333	0.923333	-2.80735	1.98176e-07	protein kinase family protein
GH_A02G2010	89.9767	40.7833	-1.14157	6.4449e-05	nuclear RNA polymerase C1
GH_A02G2016	1.17333	0.216667	-2.43706	0.00312146	IQ-domain 20
GH_A02G2025	0.89	0.001	-9.79766	0.00327362	selection/upkeep of intraepithelial T-cells protein%2C putative (DUF241)
GH_A02G2038	15.62	6.64667	-1.23269	5.97345e-05	catalase 2
GH_A02G2043	16.72	6.39667	-1.38618	0.00196685	Transducin/WD40 repeat-like superfamily protein
GH_A02G2054	43.35	13.3333	-1.70099	2.17163e-06	Protein phosphatase 2C family protein
GH_A02G2055	0.61	4.63667	2.92621	9.53921e-06	cysteine-rich RECEPTOR-like kinase
GH_A02G2057	0.0933333	30.4233	8.34857	1.89446e-42	Endoribonuclease/protein kinase IRE1-like protein
GH_A02G2059	2.78333	0.236667	-3.55589	8.06816e-06	Auxin efflux carrier family protein
GH_A02G2060	86.3533	21.1733	-2.028	4.85076e-14	GTP binding protein
GH_A02G2061	11.5633	5.52667	-1.06508	0.00124467	kinesin-like calmodulin-binding protein (ZWICHEL)
GH_A03G0027	23.66	8.01333	-1.56198	5.89989e-06	Transcription factor jumonji (jmj) family protein / zinc finger (C5HC2 type) family protein
GH_A03G0076	21.2167	10.12	-1.06799	0.000234528	Duplicated homeodomain-like superfamily protein
GH_A03G0082	30.24	13.9233	-1.11895	0.000521047	Uncharacterized conserved protein UCP015417%2C vWA
GH_A03G0109	0.6	0.001	-9.22882	0.00202674	RING/U-box superfamily protein
GH_A03G0133	10.7733	4.89333	-1.13858	0.00236427	Eukaryotic aspartyl protease family protein
GH_A03G0158	24.4667	1.35333	-4.17623	2.10977e-07	Bifunctional inhibitor/lipid-transfer protein/seed storage 2S albumin superfamily protein
GH_A03G0181	9.27333	2.81	-1.72252	1.82607e-05	unknown
GH_A03G0193	175.12	9.36	-4.22569	5.42419e-06	cytochrome P450%2C family 706%2C subfamily A%2C polypeptide 6
GH_A03G0218	73.7167	19.7367	-1.90111	3.38412e-10	hydroxymethylglutaryl-CoA synthase / HMG-CoA synthase / 3-hydroxy-3-methylglutaryl coenzyme A synthase
GH_A03G0254	0.476667	3.13	2.71511	1.24553e-05	Myosin heavy chain-related protein
GH_A03G0255	6.22	14.17	1.18785	0.000721824	Leucine-rich repeat protein kinase family protein
GH_A03G0269	19.7333	50.9333	1.36798	2.37581e-05	plasma membrane intrinsic protein 1%3B4
GH_A03G0271	0.693333	0.001	-9.43741	0.00239189	Putative thiol-disulfide oxidoreductase DCC
GH_A03G0315	68.1067	26.24	-1.37603	6.59882e-06	Pyruvate kinase family protein
GH_A03G0322	6.17667	18.2367	1.56194	4.97843e-05	YCF54
GH_A03G0331	62.2367	18.7533	-1.73062	1.76801e-05	SOS3-interacting protein 4
GH_A03G0337	0.106667	1.09	3.35315	0.00102556	LOB domain-containing protein 15
GH_A03G0350	170.903	47.89	-1.83538	8.23634e-05	WRKY DNA-binding protein 33
GH_A03G0359	1.24667	8.52667	2.77391	3.07854e-10	Lateral organ boundaries (LOB) domain family protein
GH_A03G0364	0.186667	2.17667	3.54358	7.36209e-06	LIGHT-DEPENDENT SHORT HYPOCOTYLS-like protein (DUF640)
GH_A03G0379	2.61	6	1.20091	0.00368384	ZIP metal ion transporter family
GH_A03G0398	39.66	2.59667	-3.93295	2.02972e-13	lactoylglutathione lyase family protein / glyoxalase I family protein
GH_A03G0400	7.97333	3.08667	-1.36913	0.0018925	AMP-dependent synthetase and ligase family protein
GH_A03G0401	0.646667	2.31	1.8368	0.00385382	Heavy metal transport/detoxification superfamily protein
GH_A03G0423	4.76667	0.726667	-2.71362	2.58945e-06	cyclic nucleotide-gated channel 15
GH_A03G0427	13.9533	32.32	1.21182	1.15736e-05	trimethylguanosine synthase (DUF707)
GH_A03G0441	1.68	0.346667	-2.27684	0.00185429	transcription initiation factor TFIID subunit (Protein of unknown function%2C DUF584)
GH_A03G0449	1.46	5.20333	1.83347	3.70923e-05	RING/U-box superfamily protein
GH_A03G0482	1.02667	3.08667	1.58808	0.00133685	hercules receptor kinase 1
GH_A03G0483	1.30333	0.001	-10.348	0.00171273	exocyst subunit exo70 family protein H7
GH_A03G0484	3.74667	13.28	1.82558	2.0808e-08	Ribosomal L29 family protein
GH_A03G0533	0.803333	0.0633333	-3.66496	0.00212414	GTP-binding protein Obg/CgtA
GH_A03G0540	6.96	1.38333	-2.33094	4.55204e-06	protein kinase 1B
GH_A03G0553	40.0567	12.5833	-1.67053	0.000844828	SCARECROW-like 14
GH_A03G0580	0.0966667	1.49333	3.94937	0.000234271	type one serine/threonine protein phosphatase 2
GH_A03G0581	12.04	4.54	-1.40707	4.11466e-05	metal tolerance protein B1
GH_A03G0586	64.1933	31.3533	-1.0338	0.00016075	Adenine nucleotide alpha hydrolases-like superfamily protein
GH_A03G0588	5.27	2.1	-1.32741	0.0028168	G patch domain protein
GH_A03G0594	5.20667	11.3667	1.12638	0.00298389	Tim10/DDP family zinc finger protein
GH_A03G0597	5.25	1.88	-1.48158	0.00168418	lectin protein kinase family protein
GH_A03G0629	2.08333	0.196667	-3.40507	0.000948875	GRF1-interacting factor 3
GH_A03G0630	12.16	3.97	-1.61493	0.000711079	cytochrome B5 isoform E
GH_A03G0633	37.9	2.55667	-3.88986	1.13251e-08	P-loop containing nucleoside triphosphate hydrolases superfamily protein
GH_A03G0642	1.51333	0.26	-2.54115	0.000648946	Ribonuclease P protein subunit P38-like protein
GH_A03G0692	34.14	14.0467	-1.28124	1.89567e-05	Copper amine oxidase family protein
GH_A03G0742	23.52	5.19667	-2.17823	7.70851e-07	glutamate dehydrogenase 2
GH_A03G0755	22.85	65.6633	1.52289	1.84338e-05	AtIII18x5-like protein
GH_A03G0780	3.41	0.576667	-2.56396	0.00011749	Major facilitator superfamily protein
GH_A03G0788	0.56	9.42333	4.07274	9.58537e-11	BANQUO 3
GH_A03G0816	4.75667	1.5	-1.66499	0.000116913	Protein kinase superfamily protein
GH_A03G0833	63.6133	16.57	-1.94076	1.04359e-08	ELM2 domain protein
GH_A03G0834	7.76667	15.5667	1.00309	0.000478822	Ribosomal protein S19e family protein
GH_A03G0837	15.11	6.27667	-1.26743	0.000108959	heat shock protein 101
GH_A03G0921	19.4633	1.00667	-4.2731	7.04847e-07	3-ketoacyl-CoA synthase 4
GH_A03G0962	0.543333	0.001	-9.08569	0.00365135	Calcium-binding EF-hand family protein
GH_A03G0980	20.9833	1.22	-4.10429	6.56748e-05	AR781%2C pheromone receptor-like protein (DUF1645)
GH_A03G1012	2.61667	0.266667	-3.29462	0.000321952	Leucine-rich repeat protein kinase family protein
GH_A03G1056	6.29667	1.53667	-2.03478	0.00130945	white-brown complex-like protein
GH_A03G1069	3.25667	0.126667	-4.68429	2.39265e-05	Ribosomal protein L19e family protein
GH_A03G1180	0.001	1.70333	10.7341	1.62817e-06	NAC (No Apical Meristem) domain transcriptional regulator superfamily protein
GH_A03G1200	10.0367	3.41667	-1.55462	0.000252518	EXS (ERD1/XPR1/SYG1) family protein
GH_A03G1219	2.37333	0.366667	-2.69437	8.56425e-05	UDP-glucose 6-dehydrogenase family protein
GH_A03G1242	0.001	2.09333	11.0316	1.18931e-08	unknown
GH_A03G1251	0.001	0.54	9.07682	0.0042537	unknown
GH_A03G1256	3.42667	0.001	-11.7426	3.34527e-05	Thioredoxin superfamily protein
GH_A03G1293	3.39667	0.476667	-2.83307	0.000137489	glutaredoxin-like protein
GH_A03G1308	9.85667	2.26333	-2.12265	0.000990943	ARM repeat superfamily protein
GH_A03G1324	5.41667	0.28	-4.27391	2.13138e-07	glutamate decarboxylase 4
GH_A03G1344	0.516667	5.08	3.29752	2.78237e-09	Squamosa promoter-binding protein-like (SBP domain) transcription factor family protein
GH_A03G1402	23.1967	10.3567	-1.16336	0.000620717	ENTH/ANTH/VHS superfamily protein
GH_A03G1426	2.52	0.22	-3.51785	4.57794e-05	Auxin efflux carrier family protein
GH_A03G1427	3.78333	1.17333	-1.68904	0.0011026	unknown
GH_A03G1478	7.71667	16.6767	1.11178	0.000657617	nuclear pore complex protein
GH_A03G1495	23.65	2.2	-3.42626	3.51905e-08	glyceraldehyde-3-phosphate dehydrogenase C2
GH_A03G1540	14.4767	4.74333	-1.60976	0.000969694	mitogen-activated protein kinase phosphatase 1
GH_A03G1543	8.93333	1.68333	-2.40788	9.03562e-05	GDSL-like Lipase/Acylhydrolase superfamily protein
GH_A03G1599	0.001	11.6767	13.5113	8.34437e-31	Lactoylglutathione lyase / glyoxalase I family protein
GH_A03G1602	144.763	62.9433	-1.20157	4.26637e-06	DC1 domain-containing protein
GH_A03G1605	48.6133	7.64333	-2.66908	0.00122625	hypothetical protein (DUF1645)
GH_A03G1608	94.2233	233.787	1.31104	1.44349e-06	carbonic anhydrase 2
GH_A03G1620	1.95333	0.153333	-3.67119	0.00255586	plant U-box 18
GH_A03G1631	0.613333	4.97	3.0185	5.61568e-08	Serine/threonine-protein kinase WNK (With No Lysine)-like protein
GH_A03G1653	22.9133	10.2767	-1.15681	0.000976426	formin 8
GH_A03G1675	6.34	0.97	-2.70843	4.86289e-06	homeobox 1
GH_A03G1700	3.69667	0.323333	-3.51513	0.00045205	transmembrane protein
GH_A03G1711	2.21667	0.09	-4.62232	1.38547e-06	Protein kinase superfamily protein
GH_A03G1723	0.61	2.79667	2.19683	0.000180328	MATE efflux family protein
GH_A03G1726	55.1633	23.2567	-1.24607	3.48621e-06	BCL-2-associated athanogene 5
GH_A03G1732	31.2967	13.7467	-1.18693	8.24508e-05	NAC domain containing protein 83
GH_A03G1735	30.54	10.6333	-1.52211	0.000220329	Transketolase family protein
GH_A03G1771	0.233333	4.56667	4.29068	6.0336e-11	C2H2 and C2HC zinc fingers superfamily protein
GH_A03G1797	29.44	7.59	-1.95561	9.558e-10	glucan synthase-like 5
GH_A03G1833	11.3533	24.5467	1.11241	0.000786475	Wound-responsive family protein
GH_A03G1842	69.75	152.37	1.12731	1.02118e-05	photosynthetic electron transfer C
GH_A03G1867	0.343333	1.58667	2.20832	0.0035747	beta-amylase 6
GH_A03G1873	3.62	0.31	-3.54565	0.00117858	HSP20-like chaperones superfamily protein
GH_A03G1876	0.756667	0.0433333	-4.12611	0.00353005	ERV-F (C)1 provirus ancestral Env polyprotein%2C putative (DUF604)
GH_A03G1894	39.48	0.001	-15.2688	2.07115e-36	RING/U-box superfamily protein
GH_A03G1900	2.25667	0.45	-2.3262	0.00215563	alpha/beta-Hydrolases superfamily protein
GH_A03G1904	1.62667	0.176667	-3.20282	0.000251751	GRAM domain-containing protein / ABA-responsive protein-like protein
GH_A03G1930	0.5	2.68333	2.42403	7.775e-05	AT-hook protein of GA feedback 1
GH_A03G1931	348.773	127.12	-1.4561	2.28153e-05	hydroxy methylglutaryl CoA reductase 1
GH_A03G1938	3.67	9.45	1.36453	0.00416884	hypothetical protein
GH_A03G1966	0.82	0.106667	-2.94251	0.0038789	peroxidase superfamily protein
GH_A03G1967	1.14	0.001	-10.1548	0.0026649	Peroxidase superfamily protein
GH_A03G1974	125.873	335.61	1.41481	8.26176e-09	cAMP-regulated phosphoprotein 19-related protein
GH_A03G1994	1.15667	0.001	-10.1758	0.000723189	LMBR1-like membrane protein
GH_A03G2005	1.98	0.393333	-2.33168	0.00164789	alpha/beta-Hydrolases superfamily protein
GH_A03G2045	1.46667	5.09	1.79512	0.000532655	NAD(P)-binding Rossmann-fold superfamily protein
GH_A03G2052	4.18667	0.386667	-3.43664	1.99691e-06	HXXXD-type acyl-transferase family protein
GH_A03G2071	107.637	38.1567	-1.49616	1.46445e-05	vaculolar sorting receptor 3
GH_A03G2076	6.48	0.556667	-3.54111	8.84894e-12	Phototropic-responsive NPH3 family protein
GH_A03G2122	7.80667	1.50667	-2.37335	0.00136405	O-acyltransferase (WSD1-like) family protein
GH_A03G2123	1.01	0.001	-9.98014	0.000153255	S-adenosyl-L-methionine-dependent methyltransferases superfamily protein
GH_A03G2159	3.98	0.106667	-5.22159	1.57421e-06	calmodulin-binding protein (DUF1645)
GH_A03G2176	18.55	8.29667	-1.16082	0.00014774	Protein kinase superfamily protein
GH_A03G2191	32.85	80.0767	1.28549	8.07284e-07	cold%2C circadian rhythm%2C and rna binding 2
GH_A03G2209	0.58	3.78667	2.7068	3.05492e-05	basic leucine-zipper 44
GH_A03G2214	2.96333	0.823333	-1.84767	0.00354425	Malectin/receptor-like protein kinase family protein
GH_A03G2232	8.08	3.2	-1.33628	0.00080594	GATA transcription factor 5
GH_A03G2326	1.99333	6.28333	1.65635	0.00364573	expansin-like A1
GH_A03G2365	12.9033	29	1.16831	9.20222e-05	Phosphatidylinositol-4-phosphate 5-kinase family protein
GH_A03G2367	8.79333	1.83333	-2.26194	1.03633e-06	unknown seed protein like 1
GH_A03G2379	7.82	18.2167	1.22002	0.000713867	hypothetical protein (DUF1005)
GH_A03G2386	2.45333	0.106667	-4.52356	9.05443e-06	unknown
GH_A03G2424	5.77	2	-1.52857	0.0036699	Calcium-dependent lipid-binding (CaLB domain) plant phosphoribosyltransferase family protein
GH_A03G2427	40.2533	9.29333	-2.11484	6.61949e-06	amino acid transporter 1
GH_A04G0039	9.83667	0.213333	-5.52699	1.18449e-12	UDP-Glycosyltransferase superfamily protein
GH_A04G0049	5.95	2.28333	-1.38175	0.00111535	Pentatricopeptide repeat (PPR) superfamily protein
GH_A04G0094	0.953333	0.0866667	-3.45943	0.00364402	RmlC-like cupins superfamily protein
GH_A04G0113	121.89	2.51333	-5.59983	1.4062e-54	O-Glycosyl hydrolases family 17 protein
GH_A04G0127	0.31	1.42333	2.19893	0.00320042	putative disease resistance protein
GH_A04G0141	24.0267	91.7533	1.93312	2.45685e-12	aconitase 3
GH_A04G0142	1.09333	0.001	-10.0945	5.19719e-05	NB-ARC domain-containing disease resistance protein
GH_A04G0223	30.71	2.88667	-3.41123	4.31582e-05	terpene synthase 21
GH_A04G0224	19.9333	1.02	-4.28854	4.40565e-07	terpene synthase 21
GH_A04G0244	20.0767	9.02333	-1.15379	0.000150557	membrane lipoprotein lipid attachment site-like protein%2C putative (DUF1223)
GH_A04G0245	3.56	8.44	1.24537	0.000872226	DNA repair and meiosis protein (Mre11)
GH_A04G0248	0.746667	2.81667	1.91545	0.00237369	light-harvesting chlorophyll B-binding protein 3
GH_A04G0275	13.3	2.05333	-2.69539	4.57759e-12	S-adenosyl-L-methionine-dependent methyltransferases superfamily protein
GH_A04G0280	5.09	0.876667	-2.53757	0.000758448	hypothetical protein
GH_A04G0337	4.9	1.74	-1.49369	0.00169839	phytosylfokine-alpha receptor 2
GH_A04G0382	30.7067	72.7167	1.24373	1.17996e-05	ethylene responsive element binding factor 4
GH_A04G0391	1.06333	4.26667	2.00452	0.000122131	Ribonuclease H-like superfamily protein
GH_A04G0394	1.63	0.26	-2.64829	0.00184821	unknown
GH_A04G0446	2.75	0.0433333	-5.98781	1.84906e-05	receptor like protein 33
GH_A04G0483	2.29667	0.0833333	-4.7845	1.49332e-06	Leucine-rich repeat transmembrane protein kinase
GH_A04G0519	1.11667	0.001	-10.125	7.54466e-05	DWNN domain%2C a CCHC-type zinc finger
GH_A04G0534	7.15333	73.84	3.36771	3.7855e-31	glutathione S-transferase TAU 25
GH_A04G0573	6.22667	13.0667	1.06936	0.00194174	Pseudouridine synthase family protein
GH_A04G0576	2.42	5.37	1.14992	0.00414898	Leucine-rich repeat protein kinase family protein
GH_A04G0606	3.13667	6.9	1.13736	0.00220408	Calcium-binding EF-hand family protein
GH_A04G0644	11.7833	5.35	-1.13914	0.00161024	Protein phosphatase 2C family protein
GH_A04G0649	1.27667	0.17	-2.90878	0.00233715	WRC protein
GH_A04G0701	9.90667	3.17667	-1.64089	0.00070181	serine carboxypeptidase-like 29
GH_A04G0707	4.88667	0.0866667	-5.81723	1.07207e-09	E3 ubiquitin-protein ligase PUB24-like protein
GH_A04G0717	29.1133	11.3433	-1.35984	3.40107e-06	NDR1/HIN1-like 1
GH_A04G0755	0.001	0.753333	9.55714	0.00104066	cytochrome P450%2C family 94%2C subfamily C%2C polypeptide 1
GH_A04G0785	21.5533	6.10333	-1.82024	0.00149186	hypothetical protein
GH_A04G0797	31.7167	80.2733	1.33968	7.71765e-07	2-cysteine peroxiredoxin B
GH_A04G0868	64.4167	28.52	-1.17546	0.000109554	Modifier of rudimentary (Mod(r)) protein
GH_A04G0873	1.13333	0.001	-10.1464	0.000200959	UDP-glucosyl transferase 73D1
GH_A04G0936	2.69333	0.0866667	-4.95777	7.15913e-09	FtsH extracellular protease family
GH_A04G1011	206.727	519.51	1.32943	0.00183928	metallothionein 2A
GH_A04G1018	1.42667	7.76667	2.44465	3.7796e-08	expansin A4
GH_A04G1054	5.98333	21.11	1.81891	2.87794e-08	TIP41-like protein
GH_A04G1070	91.2333	41.98	-1.11986	0.00187282	chaperone protein dnaJ-like protein
GH_A04G1088	0.213333	5.72	4.74483	4.33944e-12	Transmembrane amino acid transporter family protein
GH_A04G1127	33.9333	15.89	-1.09458	0.000844818	APRATAXIN-like protein
GH_A04G1133	366.19	836.087	1.19106	0.00285679	PEBP (phosphatidylethanolamine-binding protein) family protein
GH_A04G1138	0.923333	0.0433333	-4.4133	0.00346951	GRAS family transcription factor
GH_A04G1157	76.4067	13.1367	-2.5401	1.73546e-12	WRKY DNA-binding protein 33
GH_A04G1168	0.186667	1.24667	2.73954	0.0012997	glutathione S-transferase TAU 16
GH_A04G1200	0.001	1.33	10.3772	1.97821e-06	unknown
GH_A04G1218	16.19	5.99333	-1.43367	0.000250222	NAC domain containing protein 83
GH_A04G1234	5.23667	1.65	-1.66618	0.00294573	Protein phosphatase 2C family protein
GH_A04G1252	194.673	16.46	-3.56402	8.46214e-08	unknown
GH_A04G1263	28.34	11.9733	-1.24301	0.00131074	Protein phosphatase 2C family protein
GH_A04G1318	28.2867	14.0267	-1.01195	0.00264201	Prolyl oligopeptidase family protein
GH_A04G1327	8.48667	3.34667	-1.34247	0.000807911	long-chain base (LCB) kinase 1
GH_A04G1348	5.37333	0.393333	-3.77199	0.000257684	Undecaprenyl pyrophosphate synthetase family protein
GH_A04G1368	1.82	0.0433333	-5.39232	7.99128e-05	alternative oxidase 2
GH_A04G1369	8.50667	1.00667	-3.07901	1.21335e-06	Protein phosphatase 2C family protein
GH_A04G1378	40.25	18.8133	-1.09723	9.85521e-05	RING/U-box superfamily protein
GH_A04G1420	7.62333	3.16333	-1.26898	0.00261991	hypothetical protein (DUF936)
GH_A04G1435	0.293333	1.86	2.66469	0.00053091	CYCLIN D3%3B1
GH_A04G1440	6.53	18.65	1.51402	2.54496e-07	ADP-ribosylation factor B1B
GH_A04G1462	33.2967	16.1067	-1.04772	0.000610892	serine hydroxymethyltransferase 6
GH_A04G1489	5.51667	0.303333	-4.18482	0.000254572	Transducin/WD40 repeat-like superfamily protein
GH_A04G1505	4.34333	0.97	-2.16275	0.00240162	Protein phosphatase 2C family protein
GH_A04G1550	2.47667	0.236667	-3.38747	0.00107734	Leucine-rich receptor-like protein kinase family protein
GH_A04G1562	86.2933	26.1167	-1.72428	3.48916e-06	hemoglobin 1
GH_A04G1608	18.2267	8.38667	-1.11988	0.000140142	hypothetical protein (DUF1682)
GH_A04G1649	56.7867	5.84	-3.28151	9.32357e-13	ATP-citrate lyase A-1
GH_A04G1687	0.001	1.05667	10.0453	1.86269e-05	phosphoribosylformylglycinamidine synthase
GH_A04G1717	13.4233	4.75667	-1.49672	2.67841e-06	DNAJ heat shock N-terminal domain-containing protein
GH_A04G1734	110.687	243.137	1.13529	1.40571e-05	tobamovirus multiplication protein 3
GH_A04G1741	64.2167	28.1167	-1.19152	2.00882e-05	UDP-Glycosyltransferase superfamily protein
GH_A04G1755	18.7333	6.85667	-1.45003	0.00228355	DHHC-type zinc finger family protein
GH_A04G1780	10.9	4.40333	-1.30766	0.000137925	unknown
GH_A04G1782	4.25667	0.5	-3.08972	0.000454013	unknown
GH_A05G0011	5.29333	1.73667	-1.60786	0.00424835	flocculation FLO11-like protein
GH_A05G0013	2.67333	36.47	3.77	2.24292e-15	Auxin efflux carrier family protein
GH_A05G0049	109.097	6.62667	-4.04118	7.72686e-13	P450 reductase 2
GH_A05G0056	8.75333	54.5033	2.63844	4.37748e-08	Xyloglucan endotransglucosylase/hydrolase family protein
GH_A05G0075	0.58	2.19333	1.919	0.00121846	unknown
GH_A05G0101	25	7.98333	-1.64686	2.613e-07	O-Glycosyl hydrolases family 17 protein
GH_A05G0107	84.7033	36.28	-1.22324	3.47551e-05	SPOC domain / Transcription elongation factor S-II protein
GH_A05G0122	0.0533333	2.08	5.2854	7.8916e-08	PLATZ transcription factor family protein
GH_A05G0151	6.57333	0.216667	-4.92308	6.09503e-06	blue-copper-binding protein
GH_A05G0164	1.20667	5.63333	2.22296	2.55512e-06	Plant heme oxygenase (decyclizing) family protein
GH_A05G0173	8.18	16.71	1.03054	0.000604388	binding protein
GH_A05G0179	0.0833333	1.09667	3.71809	0.000707119	aspartate-glutamate racemase family
GH_A05G0183	0.506667	3.85	2.92575	8.24084e-06	AGC (cAMP-dependent%2C cGMP-dependent and protein kinase C) kinase family protein
GH_A05G0195	1.09	0.0433333	-4.65271	0.00120077	Barwin-related endoglucanase
GH_A05G0231	2.38	0.466667	-2.3505	0.0040447	Ras small GTP-binding family protein
GH_A05G0246	48.4467	99.15	1.03322	0.000224606	Major facilitator superfamily protein
GH_A05G0255	5.91333	2.61667	-1.17624	0.00231228	Glyoxalase/Bleomycin resistance protein/Dioxygenase superfamily protein
GH_A05G0276	71.0067	12.2	-2.54107	1.04621e-07	phosphofructokinase 3
GH_A05G0282	15.97	38.6967	1.27684	4.58981e-06	Ribosomal protein L31e family protein
GH_A05G0307	130.593	20.5533	-2.66764	4.45917e-06	calmodulin-binding family protein
GH_A05G0312	1.88333	0.303333	-2.63431	0.00136612	NB-ARC domain-containing disease resistance protein
GH_A05G0349	14.7367	6.95333	-1.08363	0.00139952	jasmonate-zim-domain protein 1
GH_A05G0363	15.5733	4.83	-1.68898	0.000265802	sucrose synthase 4
GH_A05G0409	19.2	7.94	-1.2739	0.00324701	nuclease
GH_A05G0419	5.18667	0.826667	-2.64943	2.07336e-05	calmodulin-binding family protein
GH_A05G0444	11.2767	3.20667	-1.81419	4.52693e-07	Protein phosphatase 2C family protein
GH_A05G0462	19.29	2.65	-2.86379	6.86033e-07	kinase family with leucine-rich repeat domain-containing protein
GH_A05G0463	5.44	0.413333	-3.71823	9.69631e-07	kinase family with leucine-rich repeat domain-containing protein
GH_A05G0489	2.07	0.323333	-2.67854	0.00166333	phosphoinositide binding protein
GH_A05G0497	5.87	0.586667	-3.32275	1.18556e-05	Homeodomain-like protein
GH_A05G0502	14.2533	36.43	1.35383	1.79496e-05	Zinc-binding ribosomal protein family protein
GH_A05G0512	0.103333	4.33	5.38899	1.05816e-12	ENHANCED DISEASE RESISTANCE protein (DUF1336)
GH_A05G0518	5.05667	0.48	-3.39708	0.00016997	H[+]-ATPase 8
GH_A05G0519	10.0033	25.8933	1.3721	2.02875e-06	Ribosomal protein L39 family protein
GH_A05G0532	22.4733	9.94333	-1.17641	8.361e-05	FIP1[V]-like protein
GH_A05G0535	4.19667	0.303333	-3.79027	4.75179e-06	aldehyde dehydrogenase 11A3
GH_A05G0559	90.1167	18.02	-2.32219	3.67601e-08	Concanavalin A-like lectin protein kinase family protein
GH_A05G0594	1.66	0.0433333	-5.25956	0.00305423	HXXXD-type acyl-transferase family protein
GH_A05G0599	17.7433	56.13	1.66149	1.47639e-05	aldehyde dehydrogenase 11A3
GH_A05G0603	36.87	10.0733	-1.87191	1.23754e-05	WRKY DNA-binding protein 40
GH_A05G0646	6.05	0.283333	-4.41636	5.65576e-08	cytochrome P450%2C family 714%2C subfamily A%2C polypeptide 1
GH_A05G0666	4.03667	9.58	1.24686	0.000310748	selenium binding protein
GH_A05G0669	59.3033	21.7533	-1.44688	6.3511e-05	ABC1 family protein
GH_A05G0679	4.43667	1.33	-1.73805	0.000228048	alpha/beta-Hydrolases superfamily protein
GH_A05G0746	6.88333	2.08	-1.72652	1.81783e-05	Pentatricopeptide repeat (PPR) superfamily protein
GH_A05G0769	2.07	0.15	-3.7866	7.90061e-05	xyloglucan endotransglucosylase/hydrolase 9
GH_A05G0779	10.05	1.93667	-2.37555	1.20301e-05	aldehyde oxidase 2
GH_A05G0852	0.001	1.48333	10.5346	3.59661e-06	Stress responsive A/B Barrel Domain-containing protein
GH_A05G0885	90.1567	37.2	-1.27713	0.000359759	zinc finger (CCCH-type) family protein
GH_A05G0886	18.51	7.04667	-1.39329	0.000285749	Double Clp-N motif-containing P-loop nucleoside triphosphate hydrolases superfamily protein
GH_A05G0919	18.33	40.14	1.13083	0.00107837	tubulin beta 8
GH_A05G0929	17.4467	7.98333	-1.12789	0.000466865	RAB GTPase homolog A2B
GH_A05G0952	1.44333	0.001	-10.4952	0.00186093	GRAS family transcription factor
GH_A05G0953	1.45667	0.001	-10.5085	0.00344507	SCARECROW-like 14
GH_A05G0964	8.11	0.303333	-4.74073	1.62382e-12	TRM32-like protein (DUF3741)
GH_A05G0965	24.2733	7.39667	-1.71443	9.37802e-06	pol-like 5
GH_A05G1007	18.11	37.1733	1.03748	0.000528994	phototropin 1
GH_A05G1008	28.0367	56.9933	1.02348	0.000517814	pseudo-response regulator 7
GH_A05G1055	25.56	5.85	-2.12738	4.81597e-09	Protein kinase superfamily protein
GH_A05G1056	30.83	4.73667	-2.70239	2.45023e-11	Zinc finger (C3HC4-type RING finger) family protein
GH_A05G1061	23.0367	0.343333	-6.06818	1.28364e-07	alpha carbonic anhydrase 7
GH_A05G1081	86.42	23.8367	-1.85818	0.000217857	Protein phosphatase 2C family protein
GH_A05G1084	1.33	0.0866667	-3.93981	0.000632496	BCL-2-associated athanogene 4
GH_A05G1101	0.001	0.703333	9.45806	0.000724108	6%2C7-dimethyl-8-ribityllumazine synthase
GH_A05G1165	3.82333	0.001	-11.9006	6.06979e-10	STRUBBELIG-receptor family 5
GH_A05G1189	0.343333	5.26333	3.93829	7.50607e-06	F-box/RNI superfamily protein
GH_A05G1203	29.9633	3.91667	-2.9355	6.1703e-10	WRKY DNA-binding protein 40
GH_A05G1215	4.73667	0.133333	-5.15076	3.47607e-06	Integrase-type DNA-binding superfamily protein
GH_A05G1246	373.617	802.243	1.10248	0.000740791	Cystathionine beta-synthase (CBS) protein
GH_A05G1251	10.7433	2.88333	-1.89763	0.000566243	pleiotropic drug resistance 12
GH_A05G1253	88.8833	6.34333	-3.8086	9.67155e-14	pleiotropic drug resistance 12
GH_A05G1279	1.22333	3.37667	1.46478	0.00379253	neurogenic locus notch-like protein
GH_A05G1326	15.2567	40.4967	1.40836	4.5386e-07	chaperonin 60 beta
GH_A05G1328	22.9533	10.1333	-1.17959	0.00398596	Homeobox-leucine zipper family protein / lipid-binding START domain-containing protein
GH_A05G1331	53.6367	24.1233	-1.15279	3.27106e-05	Protein kinase family protein
GH_A05G1360	7.76667	0.213333	-5.18611	6.86717e-11	Pyridoxal phosphate phosphatase-related protein
GH_A05G1362	0.656667	0.001	-9.35902	0.00147677	Pyridoxal phosphate phosphatase-related protein
GH_A05G1369	6.47333	2.20667	-1.55264	0.000383999	beta-galactosidase 17
GH_A05G1421	2.85667	0.176667	-4.01523	3.07158e-05	GDSL lipase 1
GH_A05G1422	15.2033	2.60333	-2.54596	0.000232724	GDSL lipase 1
GH_A05G1427	8.59667	3.1	-1.47151	0.000381246	Eukaryotic translation initiation factor 2B (eIF-2B) family protein
GH_A05G1433	5.66	0.176667	-5.0017	2.67929e-05	RING/U-box superfamily protein
GH_A05G1434	12.6333	4.50333	-1.48817	0.00426556	RING/U-box superfamily protein
GH_A05G1447	7.32333	3.17	-1.20802	0.00385345	Protein kinase superfamily protein
GH_A05G1459	15.32	6.19	-1.3074	0.00237333	SBP (S-ribonuclease binding protein) family protein
GH_A05G1499	10.3967	22.51	1.11445	0.000140038	choice-of-anchor C domain protein%2C putative (Protein of unknown function%2C DUF642)
GH_A05G1501	3.11	0.133333	-4.54381	0.000857184	cytochrome P450%2C family 710%2C subfamily A%2C polypeptide 1
GH_A05G1507	0.001	2.11	11.043	1.02791e-08	Peptidase S24/S26A/S26B/S26C family protein
GH_A05G1510	11.8	0.106667	-6.78953	3.26802e-12	Drug/metabolite transporter superfamily protein
GH_A05G1512	8.37333	1.38333	-2.59765	1.17628e-05	WRKY DNA-binding protein 28
GH_A05G1516	3.5	0.633333	-2.46632	0.00211915	Carbohydrate-binding X8 domain superfamily protein
GH_A05G1521	1.65667	0.26	-2.6717	0.00270721	AWPM-19-like family protein
GH_A05G1523	3.39333	0.133333	-4.66959	0.00155368	xyloglucan endotransglucosylase/hydrolase 15
GH_A05G1566	0.726667	3.66667	2.3351	0.00115293	ARM repeat superfamily protein
GH_A05G1572	196.627	76.66	-1.35891	1.45977e-05	pyruvate decarboxylase-2
GH_A05G1591	3.19	1.07667	-1.56698	0.00221663	Optic atrophy 3 protein (OPA3)
GH_A05G1606	23.9267	50.9267	1.0898	0.00197516	dormancy-associated protein-like 1
GH_A05G1611	0.001	0.64	9.32193	0.00234196	Polyketide cyclase/dehydrase and lipid transport superfamily protein
GH_A05G1631	2.29	9.12667	1.99474	4.45035e-06	disease resistance protein (TIR class)
GH_A05G1637	114.197	47.68	-1.26006	4.82399e-06	SNF2 domain-containing protein / helicase domain-containing protein / zinc finger protein-like protein
GH_A05G1650	2.55	0.233333	-3.45003	0.00029879	unknown
GH_A05G1653	2.46667	0.346667	-2.83094	0.000205269	oxidoreductase%2C zinc-binding dehydrogenase family protein
GH_A05G1666	6.05	1.70333	-1.82857	0.000580579	sugar transporter 1
GH_A05G1683	2.09333	0.001	-11.0316	5.97867e-09	photosystem II subunit Q-2
GH_A05G1687	2.6	0.473333	-2.45758	7.67921e-05	cysteine-rich RLK (RECEPTOR-like protein kinase) 25
GH_A05G1688	7.63333	0.3	-4.66928	1.51671e-13	gibberellin 2-oxidase 8
GH_A05G1689	50.9367	189.343	1.89423	1.25302e-06	thiazole biosynthetic enzyme%2C chloroplast (ARA6) (THI1) (THI4)
GH_A05G1707	0.9	9.66667	3.42502	5.70432e-10	senescence regulator (Protein of unknown function%2C DUF584)
GH_A05G1722	1.40667	0.146667	-3.26167	0.000704293	F-box protein with a domain protein
GH_A05G1744	0.27	6.33667	4.55269	4.94892e-11	ethylene-forming enzyme
GH_A05G1746	15.3	6.05667	-1.33694	0.000418977	fibrillin
GH_A05G1770	18.2867	0.57	-5.00369	3.51343e-13	farnesyl diphosphate synthase 1
GH_A05G1792	5.64333	1.5	-1.91159	3.02839e-05	Myb/SANT-like DNA-binding domain protein
GH_A05G1793	52.0367	21.8567	-1.25146	1.80616e-05	DNA-binding bromodomain-containing protein
GH_A05G1798	217.303	540.5	1.31458	3.49453e-06	BTB/POZ domain-containing protein
GH_A05G1803	8.99667	29.45	1.71081	1.20167e-07	inactive purple acid phosphatase-like protein
GH_A05G1809	13.6367	5.99667	-1.18526	0.00103717	LSD1-like 1
GH_A05G1820	1.15333	3.31	1.52102	0.00193117	rho guanyl-nucleotide exchange factor 1
GH_A05G1823	0.89	0.001	-9.79766	0.00327281	Mechanosensitive ion channel family protein
GH_A05G1828	26.7933	4.91667	-2.44612	2.30212e-06	hypothetical protein
GH_A05G1846	149.897	57.51	-1.38208	1.29447e-06	DNA ligase
GH_A05G1859	2.14667	0.323333	-2.731	0.00210807	elongation factor G%2C putative (DUF668)
GH_A05G1869	10.8167	3.51667	-1.62098	0.00203859	glycosyl hydrolase 9B7
GH_A05G1890	53.06	212.443	2.00138	9.3038e-08	purple acid phosphatase 12
GH_A05G1891	3.2	0.843333	-1.9239	0.00110298	purple acid phosphatase 10
GH_A05G1892	71.2067	25.2767	-1.49421	0.000783043	Integrase-type DNA-binding superfamily protein
GH_A05G1913	23.9867	7.91667	-1.59927	9.04716e-09	Sec14p-like phosphatidylinositol transfer family protein
GH_A05G1914	17.9333	7.59	-1.24047	0.000455811	thymidylate synthase 1
GH_A05G1927	0.55	2.10667	1.93746	0.00154128	tubby like protein 6
GH_A05G1955	50.7367	6.58	-2.94687	1.65318e-11	J-domain protein required for chloroplast accumulation response 1
GH_A05G1973	5.45	1.49667	-1.8645	0.000301647	IBR domain-containing protein
GH_A05G1977	111.19	4.31333	-4.68808	1.855e-20	cytochrome P450%2C family 82%2C subfamily C%2C polypeptide 4
GH_A05G1986	2.00333	8.62667	2.1064	2.11843e-08	Homeodomain-like superfamily protein
GH_A05G1992	3.29667	10.9367	1.73009	3.31291e-05	Transmembrane amino acid transporter family protein
GH_A05G2002	0.001	2.50667	11.2916	1.22333e-08	myb domain protein 73
GH_A05G2004	35.18	11.59	-1.60187	0.000586873	AR781%2C pheromone receptor-like protein (DUF1645)
GH_A05G2020	11.1967	3.04667	-1.87777	0.00182683	alpha/beta-Hydrolases superfamily protein
GH_A05G2034	8.29	34.8233	2.07061	2.12274e-06	cold regulated protein 27
GH_A05G2038	6.51667	1.99333	-1.70895	0.00132999	abscisic acid responsive elements-binding factor 2
GH_A05G2042	0.0833333	0.92	3.46467	0.00280442	heat shock transcription factor B4
GH_A05G2055	8.08	1.72333	-2.22915	0.00368155	SPla/RYanodine receptor (SPRY) domain-containing protein
GH_A05G2058	0.36	2.48	2.78427	1.86789e-05	Leucine-rich repeat protein kinase family protein
GH_A05G2059	7.43333	0.816667	-3.18619	1.29912e-07	WRKY DNA-binding protein 7
GH_A05G2082	30.27	69.6733	1.20272	6.62377e-05	cytochrome P450%2C family 81%2C subfamily D%2C polypeptide 3
GH_A05G2106	9.21	3.49333	-1.3986	0.000421507	Galactose oxidase/kelch repeat superfamily protein
GH_A05G2107	3.04	0.0433333	-6.13245	1.25945e-06	no pollen germination related 1
GH_A05G2132	9.61667	19.8	1.04189	0.000881441	Chaperone DnaJ-domain superfamily protein
GH_A05G2144	5.81	0.436667	-3.73393	4.96197e-05	formin-like protein (DUF1005)
GH_A05G2148	0.136667	1.22333	3.16208	0.00103354	amino acid permease 6
GH_A05G2154	48.5267	6.27333	-2.95147	1.29726e-05	Leucine-rich receptor-like protein kinase family protein
GH_A05G2156	19.31	40.4767	1.06774	3.38462e-05	sucrose transporter 4
GH_A05G2163	8.18	23.6067	1.52902	2.70132e-07	Zinc finger (C3HC4-type RING finger) family protein
GH_A05G2167	1.51	0.001	-10.5603	1.4939e-06	Phosphoglycerate mutase family protein
GH_A05G2182	8.32667	1.17667	-2.82303	3.7533e-05	phosphoglucan%2C water dikinase
GH_A05G2183	0.35	10.8	4.94753	1.64967e-16	ubiquitin-protein ligase 2
GH_A05G2184	0.186667	9.97667	5.74002	4.5427e-18	ubiquitin-protein ligase 2
GH_A05G2185	2.37667	76.66	5.01146	1.21691e-32	LOW protein: E3 ubiquitin ligase-like protein
GH_A05G2243	1.59667	0.21	-2.9266	0.00173177	2-aminoethanethiol dioxygenase%2C putative (DUF1637)
GH_A05G2255	283.093	109.567	-1.36947	7.26348e-07	UDP-glucosyl transferase 85A2
GH_A05G2261	6.50333	2.18667	-1.57245	0.00375372	alpha/beta-Hydrolases superfamily protein
GH_A05G2275	11.1667	24.5133	1.13437	0.000443993	annexin 1
GH_A05G2285	107.92	53.53	-1.01154	0.000202994	P-loop containing nucleoside triphosphate hydrolases superfamily protein
GH_A05G2288	3.39333	0.343333	-3.30502	1.89792e-05	unknown
GH_A05G2300	4.77667	0.15	-4.99297	0.000140275	unknown
GH_A05G2309	51.1733	21.78	-1.23239	0.000461227	serine hydroxymethyltransferase 6
GH_A05G2332	19.14	2.83333	-2.75602	3.41982e-08	unknown
GH_A05G2362	146.983	67.3533	-1.12583	6.85352e-05	stromal ascorbate peroxidase
GH_A05G2377	9.10667	2.79667	-1.70321	2.77072e-05	amino acid permease 3
GH_A05G2400	116.337	39.31	-1.56534	1.04477e-07	Target of Myb protein 1
GH_A05G2433	17.22	7.20667	-1.25668	0.000294645	Duplicated homeodomain-like superfamily protein
GH_A05G2444	61.8267	124.933	1.01486	2.91548e-05	ribosomal protein 1
GH_A05G2445	48.8333	9.14667	-2.41655	3.17647e-10	Integrase-type DNA-binding superfamily protein
GH_A05G2466	43.9133	12.32	-1.83366	9.9898e-05	choline kinase 1
GH_A05G2481	1.44333	0.001	-10.4952	1.53091e-06	laccase 14
GH_A05G2490	22.98	11.36	-1.01642	0.00156749	PLC-like phosphodiesterases superfamily protein
GH_A05G2504	4.84333	0.606667	-2.99702	9.71682e-07	myb domain protein 3
GH_A05G2533	7.08667	0.24	-4.884	1.22553e-06	Integrase-type DNA-binding superfamily protein
GH_A05G2556	0.936667	3.44	1.8768	0.000192481	sterol methyltransferase 2
GH_A05G2583	15.6533	4.42667	-1.82218	6.97223e-05	peptide transporter 1
GH_A05G2593	56.6567	149.723	1.40198	0.000185492	DNA polymerase epsilon catalytic subunit A
GH_A05G2603	92.8767	24.3467	-1.93159	0.000101553	respiratory burst oxidase homologue D
GH_A05G2629	7.73667	2.25	-1.78179	0.000393784	WRKY DNA-binding protein 7
GH_A05G2632	1.07	25.4933	4.57444	7.70152e-31	N-terminal nucleophile aminohydrolases (Ntn hydrolases) superfamily protein
GH_A05G2640	45.09	1.04333	-5.43354	2.07295e-09	cytochrome P450%2C family 81%2C subfamily D%2C polypeptide 8
GH_A05G2651	0.001	0.733333	9.51833	0.000543926	Inositol 1%2C3%2C4-trisphosphate 5/6-kinase family protein
GH_A05G2674	6.42333	1.45667	-2.14065	6.26441e-05	dihydrofolate reductase
GH_A05G2682	0.466667	2.6	2.47805	8.99686e-05	S-adenosyl-L-methionine-dependent methyltransferases superfamily protein
GH_A05G2690	17.48	6.04667	-1.53149	0.00168465	VQ motif-containing protein
GH_A05G2699	28.7533	14.3267	-1.00503	0.000361644	C-jun-amino-terminal kinase-interacting protein
GH_A05G2734	11.3233	32.09	1.50283	5.87323e-06	Ribonuclease H-like superfamily protein
GH_A05G2735	0.2	1.12	2.48543	0.00383706	Leucine-rich receptor-like protein kinase family protein
GH_A05G2739	4.79333	0.001	-12.2268	8.44285e-07	laccase 14
GH_A05G2751	0.436667	2.24667	2.36318	0.000244605	Major facilitator superfamily protein
GH_A05G2763	6.46333	1.05333	-2.61732	4.50128e-08	peroxidase superfamily protein
GH_A05G2764	3.52333	1.08333	-1.70146	0.00078862	PDI-like 5-2
GH_A05G2797	1.46667	0.216667	-2.75899	0.0019902	unknown
GH_A05G2818	0.35	1.64	2.22827	0.00220654	LOB domain-containing protein 15
GH_A05G2886	4.35	1.19667	-1.86199	0.00368883	unknown
GH_A05G2905	107.56	22.29	-2.27067	5.99148e-13	zinc induced facilitator-like 1
GH_A05G2915	2.04667	0.213333	-3.26209	0.00026233	Protein kinase superfamily protein
GH_A05G2916	0.001	5.32667	12.379	1.40153e-11	RING-H2 zinc finger protein
GH_A05G2926	2.37333	0.34	-2.80331	0.000511753	Leucine-rich receptor-like protein kinase family protein
GH_A05G3101	99.4867	26.55	-1.90579	1.61118e-07	proline transporter 2
GH_A05G3106	129.413	19.12	-2.75883	2.39936e-06	ortholog of sugar beet HS1 PRO-1 2
GH_A05G3107	4.00667	1.37667	-1.54122	0.0011471	Polynucleotidyl transferase%2C ribonuclease H-like superfamily protein
GH_A05G3128	47.2233	19.29	-1.29165	3.05189e-05	Galactose oxidase/kelch repeat superfamily protein
GH_A05G3135	14.2567	4.08	-1.805	3.28714e-06	EXS (ERD1/XPR1/SYG1) family protein
GH_A05G3194	76.5867	2.34333	-5.03046	4.61233e-07	cytochrome P450%2C family 82%2C subfamily C%2C polypeptide 4
GH_A05G3200	29.13	12.61	-1.20794	4.23149e-05	Calmodulin-binding transcription activator protein with CG-1 and Ankyrin domain
GH_A05G3235	9.48	1.14	-3.05585	2.50927e-05	alpha/beta-Hydrolases superfamily protein
GH_A05G3240	4.57667	0.513333	-3.15633	5.70935e-05	cysteine-rich RLK (RECEPTOR-like protein kinase) 2
GH_A05G3249	0.523333	8.74333	4.06238	6.55846e-08	Xyloglucan endotransglucosylase/hydrolase family protein
GH_A05G3280	11.8	26.52	1.16829	0.00021718	DNA-directed RNA polymerase%2C RBP11-like protein
GH_A05G3320	2.30333	10.4633	2.18355	1.77587e-09	AMP-dependent synthetase and ligase family protein
GH_A05G3398	2.15333	0.346667	-2.63495	0.00145005	glucosyl transferase family 8
GH_A05G3400	1.29667	0.001	-10.3406	0.00199995	CDP-diacylglycerol-glycerol-3-phosphate 3-phosphatidyltransferase
GH_A05G3401	4.71667	0.473333	-3.31684	0.00081801	matrix metalloproteinase
GH_A05G3475	21.78	7.90333	-1.46247	2.34942e-05	Glycosyl hydrolase family 85
GH_A05G3511	42.6	9.04333	-2.23593	9.52828e-06	B-box type zinc finger protein with CCT domain-containing protein
GH_A05G3516	68.6367	22.4067	-1.61505	9.52408e-07	hydroxyproline-rich glycoprotein family protein
GH_A05G3519	6.38	1.80667	-1.82023	0.000639689	exocyst subunit exo70 family protein C2
GH_A05G3561	4.27333	9.72667	1.18658	0.000878517	P-loop containing nucleoside triphosphate hydrolases superfamily protein
GH_A05G3562	4.72333	0.22	-4.42423	1.26816e-08	Leucine-rich repeat protein kinase family protein
GH_A05G3572	3.05333	0.393333	-2.95656	0.000238343	lysine histidine transporter 1
GH_A05G3575	6.22333	14.85	1.2547	2.81829e-05	glucose-6-phosphate dehydrogenase 6
GH_A05G3649	1.97	0.49	-2.00734	0.00329455	Duplicated homeodomain-like superfamily protein
GH_A05G3665	42.97	16.0433	-1.42136	1.87611e-05	Mitochondrial glycoprotein family protein
GH_A05G3672	0.001	1.65	10.6883	2.63958e-07	ARM repeat superfamily protein
GH_A05G3733	4.82333	13.5633	1.49161	0.000871927	NAD-dependent glycerol-3-phosphate dehydrogenase family protein
GH_A05G3758	5.44	1.74667	-1.639	0.000581396	A-kinase anchor-like protein
GH_A05G3762	67.64	33.1967	-1.02684	0.000108023	proline-rich receptor-like kinase%2C putative (DUF1421)
GH_A05G3763	3.67667	0.106667	-5.10722	0.000474242	Raffinose synthase family protein
GH_A05G3766	1.50667	0.0433333	-5.11974	2.76836e-05	phosphoenolpyruvate (pep)/phosphate translocator 2
GH_A05G3803	6.94667	20.85	1.58565	1.40851e-07	P450 reductase 2
GH_A05G3805	8.33333	3.67333	-1.1818	0.00146396	RNA ligase/cyclic nucleotide phosphodiesterase family protein
GH_A05G3806	1.90667	0.34	-2.48745	0.00124478	TRICHOME BIREFRINGENCE-LIKE 22
GH_A05G3813	12.0833	3.46667	-1.8014	8.97135e-05	Major facilitator superfamily protein
GH_A05G3821	4.7	1.02	-2.20409	0.000160153	Leucine-rich repeat protein kinase family protein
GH_A05G3826	12.3067	0.001	-13.5872	2.38012e-28	unknown
GH_A05G3869	5.65	2.25667	-1.32406	0.00213303	Pentatricopeptide repeat (PPR) superfamily protein
GH_A05G3892	75.8733	35.4033	-1.09971	0.000109286	WRKY DNA-binding protein 3
GH_A05G3896	8.65667	1.02	-3.08524	7.81667e-06	PPR containing protein (DUF179)
GH_A05G3899	41.02	18.43	-1.15427	0.000502211	F-box and associated interaction domains-containing protein
GH_A05G3910	15.98	7.28	-1.13426	0.00129566	galacturonosyltransferase 13
GH_A05G3934	2.75	0.776667	-1.82406	0.00267955	methyltransferase 1
GH_A05G3971	43.6467	6.68333	-2.70723	1.38929e-11	heat shock transcription factor A4A
GH_A05G3976	36.6567	129.91	1.82536	0.000324423	unknown
GH_A05G3979	2.51667	0.393333	-2.67769	0.000421773	senescence-associated gene 12
GH_A05G3994	28.86	12.06	-1.25884	4.49857e-05	Phosphoribosyltransferase family protein
GH_A05G4006	6.51667	2.28333	-1.51299	0.000329991	Endoplasmic reticulum vesicle transporter protein
GH_A05G4009	17.2267	43.3467	1.33128	2.50993e-05	NAD(P)-linked oxidoreductase superfamily protein
GH_A05G4019	1.10667	0.15	-2.88319	0.0041102	carboxyesterase 18
GH_A05G4120	24.0867	5.31333	-2.18055	1.87825e-06	Tyrosine phosphatase family protein
GH_A05G4124	1.55333	0.001	-10.6012	9.01657e-05	LRR and NB-ARC domains-containing disease resistance protein
GH_A05G4126	10.7533	0.66	-4.02617	9.13331e-05	Kunitz family trypsin and protease inhibitor protein
GH_A05G4127	16.4167	3.05333	-2.4267	1.21794e-05	Kunitz family trypsin and protease inhibitor protein
GH_A05G4138	3.07	0.956667	-1.68215	0.00278786	putative glucosamine-fructose-6-phosphate aminotransferase
GH_A05G4145	1.01	0.0433333	-4.54273	0.00182031	Transmembrane amino acid transporter family protein
GH_A05G4152	17.2867	3.69667	-2.22536	0.000336344	UDP-D-glucose/UDP-D-galactose 4-epimerase 2
GH_A05G4166	7.83333	2.23333	-1.81043	0.000202745	telomerase reverse transcriptase
GH_A05G4204	2.18667	0.473333	-2.2078	0.00221755	NADPH:quinone oxidoreductase
GH_A05G4218	16.3133	0.106667	-7.2568	2.24797e-34	Transducin/WD40 repeat-like superfamily protein
GH_A05G4219	2.49667	0.001	-11.2858	2.43195e-10	transmembrane protein
GH_A05G4244	92.5667	33.93	-1.44793	2.35393e-08	Protein kinase superfamily protein
GH_A05G4256	23.9067	11.1467	-1.1008	0.000509267	acetyl-CoA synthetase
GH_A05G4264	0.001	1.76667	10.7868	1.44158e-07	Pentatricopeptide repeat (PPR-like) superfamily protein
GH_A05G4274	8.47667	18.1233	1.09628	0.00263141	ABC family ABC transporter%2C putative (DUF3511)
GH_A05G4331	7.24333	2.32667	-1.63839	0.0034312	PATATIN-like protein 6
GH_A05G4346	1.04667	0.001	-10.0316	3.12789e-05	NADH-dependent glutamate synthase 1
GH_A05G4391	4.53667	1.04333	-2.12043	4.79564e-05	hydroxyproline-rich glycoprotein family protein
GH_A05G4393	5.27667	1.27667	-2.04724	0.000769045	unknown
GH_A06G0067	1.82	5.70333	1.64787	0.000377982	translocon at the inner envelope membrane of chloroplasts 20
GH_A06G0068	2.10333	8.33667	1.98679	8.1967e-05	G-box binding factor 6
GH_A06G0089	0.783333	0.0433333	-4.17608	0.00177925	oxidoreductases%2C acting on NADH or NADPH
GH_A06G0100	2.13	0.0866667	-4.61923	8.168e-06	hypothetical protein
GH_A06G0105	15.7267	6.98	-1.17191	0.00117525	indeterminate(ID)-domain 2
GH_A06G0110	1.64333	0.0433333	-5.245	0.00138232	PPPDE putative thiol peptidase family protein
GH_A06G0116	1.97667	0.493333	-2.00243	0.0018307	lysophosphatidyl acyltransferase 4
GH_A06G0187	1.01	4.84333	2.26165	2.61755e-05	basic helix-loop-helix (bHLH) DNA-binding superfamily protein
GH_A06G0235	18.22	43.25	1.24718	0.000812713	salt tolerance zinc finger
GH_A06G0263	15.22	30.7467	1.01446	0.000704682	transmembrane protein
GH_A06G0265	9.63	25.7967	1.42158	0.000480101	basic helix-loop-helix (bHLH) DNA-binding superfamily protein
GH_A06G0279	2.26	5.79333	1.35807	0.00143221	formin-like protein (DUF1005)
GH_A06G0313	26.95	10.57	-1.35031	0.000519584	HVA22 homologue A
GH_A06G0314	90.37	44.1967	-1.03191	0.000259039	Cox19-like CHCH family protein
GH_A06G0324	19.39	5.17333	-1.90615	5.80718e-07	hypothetical protein
GH_A06G0328	0.001	3.39	11.7271	6.32043e-13	K-box region and MADS-box transcription factor family protein
GH_A06G0378	9.10333	21.91	1.26712	1.30285e-05	S-adenosyl-L-methionine-dependent methyltransferases superfamily protein
GH_A06G0402	31.3233	120.073	1.93861	3.22031e-08	unknown
GH_A06G0487	2.94	10.3533	1.81621	2.68361e-06	long chain acyl-CoA synthetase 9
GH_A06G0494	0.493333	1.95333	1.9853	0.00320678	IAA-amino acid hydrolase ILR1-like 6
GH_A06G0542	4.47	12.8067	1.51855	0.000112271	RING/U-box superfamily protein
GH_A06G0549	0.103333	2.14333	4.37448	8.65929e-07	PLATZ transcription factor family protein
GH_A06G0566	2.09667	0.413333	-2.34272	0.00123793	2-oxoglutarate (2OG) and Fe(II)-dependent oxygenase superfamily protein
GH_A06G0633	7.27333	1.17	-2.63611	2.44979e-06	Barwin-related endoglucanase
GH_A06G0644	3.18667	12.21	1.93794	1.773e-06	Sodium Bile acid symporter family
GH_A06G0670	13.5867	30.3433	1.15919	3.02307e-05	arginine/serine-rich-like splicing factor
GH_A06G0715	1.64333	4.56	1.47241	0.00102388	male gametophyte defective 3
GH_A06G0730	0.106667	2.29	4.42417	1.88305e-07	MATE efflux family protein
GH_A06G0734	6.52	19.4333	1.57559	5.48755e-05	unknown
GH_A06G0743	6.02	2.74667	-1.13208	0.00288726	Phosphotyrosine protein phosphatases superfamily protein
GH_A06G0746	42.41	4.35667	-3.28311	3.14939e-10	phosphofructokinase 3
GH_A06G0748	5.03	12.0233	1.25721	0.000161682	NB-ARC domain-containing disease resistance protein
GH_A06G0761	0.94	4.93333	2.39183	1.50017e-06	S-adenosyl-L-methionine-dependent methyltransferases superfamily protein
GH_A06G0775	1.02	3.92333	1.94351	0.000535611	Tetratricopeptide repeat (TPR)-like superfamily protein
GH_A06G0789	4.81333	9.82667	1.02967	0.00157831	alpha/beta-Hydrolases superfamily protein
GH_A06G0816	9.99	1.96667	-2.34473	9.13255e-07	nuclear factor Y%2C subunit A3
GH_A06G0828	14.8433	5	-1.56982	0.000140637	O-fucosyltransferase family protein
GH_A06G0838	6.71	0.64	-3.39017	3.50638e-06	Protein kinase superfamily protein
GH_A06G0849	0.24	1.88333	2.97218	6.7415e-05	hypothetical protein
GH_A06G0883	8.39333	26.8967	1.68011	2.58773e-06	dicer-like 3
GH_A06G0970	1.01667	3.71667	1.87016	0.000923281	RAB GTPase homolog A5A
GH_A06G0988	15.6033	5.42333	-1.5246	1.12628e-05	kinase family with leucine-rich repeat domain-containing protein
GH_A06G1014	3.48	0.24	-3.85798	2.95349e-05	Polynucleotidyl transferase%2C ribonuclease H-like superfamily protein
GH_A06G1027	2.74	8.76333	1.6773	1.01069e-05	DNA ligase (DUF630 and DUF632)
GH_A06G1049	12.4167	25.3767	1.03122	0.000920198	SOS3-interacting protein 3
GH_A06G1068	1.45667	0.176667	-3.04357	0.00249434	carboxyesterase 17
GH_A06G1081	3.06	7.39667	1.27334	0.000896855	adenine phosphoribosyltransferase 5
GH_A06G1106	160.3	26.29	-2.60819	1.45774e-08	WRKY DNA-binding protein 40
GH_A06G1159	5.9	11.8867	1.01056	0.00139576	methionine S-methyltransferase
GH_A06G1226	2.74667	6.71667	1.29006	0.00330365	Mov34/MPN/PAD-1 family protein
GH_A06G1240	0.87	0.0433333	-4.32747	0.00109211	nucleolar protein
GH_A06G1242	0.47	2.1	2.15966	0.00113785	calcium-dependent protein kinase 19
GH_A06G1310	79.4833	22.32	-1.83232	2.71218e-06	plasma membrane H+-ATPase
GH_A06G1326	5.07667	1.97333	-1.36325	0.000682361	cyclic nucleotide-gated channel 14
GH_A06G1345	4.17667	0.696667	-2.58381	5.79781e-05	FAD-dependent oxidoreductase family protein
GH_A06G1369	2.09333	0.406667	-2.36388	0.000485397	cysteine-rich RLK (RECEPTOR-like protein kinase) 29
GH_A06G1416	1.1	3.82667	1.79858	0.000284162	Pollen Ole e 1 allergen and extensin family protein
GH_A06G1419	7.32	2.63	-1.47678	0.000103213	Concanavalin A-like lectin protein kinase family protein
GH_A06G1453	11.5367	3.78667	-1.60723	0.000108413	alpha/beta-Hydrolases superfamily protein
GH_A06G1461	17.4867	3.24	-2.43219	6.94625e-06	secretory carrier 3
GH_A06G1474	6.97333	3.29667	-1.08084	0.00370734	receptor-interacting protein
GH_A06G1547	0.001	1.90333	10.8943	6.93908e-08	ATPase complex subunit
GH_A06G1588	35.45	12.0967	-1.55118	1.62483e-05	Leucine-rich receptor-like protein kinase family protein
GH_A06G1589	21.3	8.25667	-1.36722	6.36681e-05	Leucine-rich receptor-like protein kinase family protein
GH_A06G1607	3.72333	9.27333	1.31649	0.00125169	Regulatory-associated protein of TOR 1
GH_A06G1615	32.7133	1.88	-4.12107	4.37125e-09	unknown
GH_A06G1628	4.58333	0.0633333	-6.17729	1.82147e-10	NAC (No Apical Meristem) domain transcriptional regulator superfamily protein
GH_A06G1679	23.93	8.30667	-1.52648	1.42197e-07	aldehyde dehydrogenase 7B4
GH_A06G1729	23.85	10.8967	-1.1301	5.04386e-05	Pentatricopeptide repeat (PPR) superfamily protein
GH_A06G1748	5.57	1.36667	-2.02702	0.000494709	WRKY family transcription factor
GH_A06G1763	6.84	17.9933	1.39539	2.49781e-06	P-loop containing nucleoside triphosphate hydrolases superfamily protein
GH_A06G1776	12.0933	28.88	1.25586	6.04581e-05	hypothetical protein
GH_A06G1795	1.72333	0.001	-10.751	8.22355e-07	Ribonuclease H-like superfamily protein
GH_A06G1822	35.13	17.55	-1.00123	0.000993959	C2 calcium/lipid-binding and GRAM domain containing protein
GH_A06G1834	28.6567	13.1967	-1.1187	0.00375357	6-phosphogluconate dehydrogenase family protein
GH_A06G1849	7.23	0.85	-3.08846	4.34557e-08	senescence associated gene 20
GH_A06G1884	16.24	5.66333	-1.51983	8.76482e-07	phospholipase C 2
GH_A06G1889	10.1533	2.17	-2.22619	0.00331081	Alpha/beta hydrolase related protein
GH_A06G1939	6.63	0.196667	-5.07518	2.72455e-05	unknown
GH_A06G1943	6.46	2.25667	-1.51734	0.000950945	LOB domain-containing protein 1
GH_A06G2006	5.20333	21.2767	2.03176	0.00274708	ribosomal protein L2
GH_A06G2054	4.05667	1.25667	-1.69069	0.000776678	Major facilitator superfamily protein
GH_A06G2071	2.32	6.5	1.48631	0.000394908	ADP-ribosylation factor family protein
GH_A06G2088	28.0367	8.82667	-1.66737	6.88682e-06	NAD(P)-binding Rossmann-fold superfamily protein
GH_A06G2092	2.08333	11.4	2.45207	9.40379e-08	fatty acid hydroxylase 1
GH_A06G2093	3.93333	0.836667	-2.23303	0.000752408	FAD-binding Berberine family protein
GH_A06G2099	33.8367	1.72	-4.29811	1.11215e-08	WRKY DNA-binding protein 40
GH_A06G2118	7.03333	2.6	-1.4357	0.00421171	kinetochore protein
GH_A06G2120	52.3667	108.733	1.05407	0.000765502	Protein kinase superfamily protein
GH_A06G2129	16.4833	8.13667	-1.0185	0.000909966	LRR and NB-ARC domains-containing disease resistance protein
GH_A06G2147	0.493333	3.7	2.90689	3.64596e-06	transmembrane protein%2C putative (Protein of unknown function%2C DUF642)
GH_A06G2193	2.56667	0.386667	-2.73073	5.44283e-05	Late embryogenesis abundant (LEA) hydroxyproline-rich glycoprotein family
GH_A06G2200	0.84	0.0633333	-3.72935	0.00133609	LRR and NB-ARC domains-containing disease resistance protein
GH_A06G2204	4.11333	0.436667	-3.2357	7.12714e-08	Disease resistance protein (CC-NBS-LRR class) family
GH_A06G2212	13.9133	5.55	-1.32591	0.000361955	Mitochondrial substrate carrier family protein
GH_A06G2279	2.02	0.196667	-3.36053	0.000130713	plant/protein (Protein of unknown function%2C DUF538)
GH_A06G2298	9.63667	4.12	-1.22589	0.00133833	MAC/Perforin domain-containing protein
GH_A06G2360	0.873333	3.39	1.95668	0.00428023	transmembrane protein
GH_A06G2396	9.28	20.9233	1.17292	0.000592301	peroxin 5
GH_A07G0019	124.883	24.2667	-2.36353	4.4659e-07	WRKY DNA-binding protein 11
GH_A07G0031	20.02	2.94	-2.76755	1.32763e-12	fatty acyl-ACP thioesterases B
GH_A07G0037	18.8167	40.9867	1.12314	2.80311e-05	Polynucleotidyl transferase%2C ribonuclease H-like superfamily protein
GH_A07G0074	10.9367	4.43667	-1.30163	0.00056159	aldehyde dehydrogenase 2C4
GH_A07G0097	13.5867	31.6233	1.2188	0.000790273	oxidative stress 3
GH_A07G0106	1.59667	0.22	-2.85949	0.0022165	Regulator of Vps4 activity in the MVB pathway protein
GH_A07G0133	3.31	0.81	-2.03084	0.000217161	ABC family ABC transporter%2C putative (DUF3511)
GH_A07G0153	10.02	3.59333	-1.47949	0.000192334	germin 3
GH_A07G0177	9.08333	0.696667	-3.70468	0.000174061	sucrose synthase 4
GH_A07G0183	3.15333	9.76667	1.63099	0.000106745	Plant invertase/pectin methylesterase inhibitor superfamily
GH_A07G0216	55.3167	25.0933	-1.14041	6.25493e-05	17.6 kDa class II heat shock protein
GH_A07G0229	4.42667	10.4467	1.23875	0.000290667	magnesium transporter%2C putative (DUF803)
GH_A07G0258	9.92667	2.18333	-2.18478	4.06464e-05	kinase family with leucine-rich repeat domain-containing protein
GH_A07G0260	45.1833	13.49	-1.7439	2.86612e-05	NADP-malic enzyme 3
GH_A07G0266	12.6967	5.44333	-1.22189	0.000342204	homeobox-leucine zipper protein ATHB-8
GH_A07G0267	54.4233	24.2033	-1.16902	0.000119392	Regulator of chromosome condensation (RCC1) family protein
GH_A07G0292	4.78667	0.133333	-5.16591	2.07462e-07	S-adenosyl-L-methionine-dependent methyltransferases superfamily protein
GH_A07G0319	2.32	0.5	-2.21412	0.000900918	Cytosol aminopeptidase family protein
GH_A07G0321	6.24667	1.96667	-1.66733	0.000641019	alpha/beta-Hydrolases superfamily protein
GH_A07G0406	10.6267	21.51	1.01732	0.000184128	Mitochondrial substrate carrier family protein
GH_A07G0491	2.85667	0.001	-11.4801	3.26763e-07	Major facilitator superfamily protein
GH_A07G0494	1.23667	0.133333	-3.21335	0.00412281	F-box family protein
GH_A07G0498	10.82	0.001	-13.4014	1.2771e-27	ethylene-responsive transcription factor
GH_A07G0511	3.26	0.66	-2.30433	0.00365802	Chlorophyll A-B binding family protein
GH_A07G0523	18.6367	0.0633333	-8.20096	5.07005e-23	stress up-regulated Nod 19 protein
GH_A07G0534	2.43	0.001	-11.2467	0.000298376	phosphate transporter 3%3B2
GH_A07G0557	104.1	278.92	1.42188	7.82923e-08	hydroxysteroid dehydrogenase 6
GH_A07G0584	4.63333	22.4067	2.27381	1.0967e-12	arginosuccinate synthase family
GH_A07G0587	15.79	36.58	1.21204	3.98615e-05	NOP56-like pre RNA processing ribonucleoprotein
GH_A07G0592	4.48667	0.89	-2.33377	0.00163899	AMP-dependent synthetase and ligase family protein
GH_A07G0594	1303.39	2786.64	1.09626	0.000253866	malate synthase
GH_A07G0600	52.86	25.7833	-1.03574	0.000199697	radical SAM domain-containing protein / GCN5-related N-acetyltransferase (GNAT) family protein
GH_A07G0636	18.3867	5.6	-1.71516	3.34016e-06	ATPase E1-E2 type family protein / haloacid dehalogenase-like hydrolase family protein
GH_A07G0657	5.42	1.49	-1.86298	0.000325103	BSD domain-containing protein
GH_A07G0658	67.6233	33.17	-1.02764	0.000189333	Sterile alpha motif (SAM) domain-containing protein
GH_A07G0668	5.84667	2.05667	-1.50731	0.00427893	RING/U-box superfamily protein
GH_A07G0671	0.15	2.6	4.11548	6.88678e-07	Octicosapeptide/Phox/Bem1p family protein
GH_A07G0737	14.2067	28.51	1.0049	0.000174112	Biotin/lipoate A/B protein ligase family
GH_A07G0742	19.0467	43.2133	1.18194	6.27851e-06	Ribosomal protein S7e family protein
GH_A07G0767	470.007	229.88	-1.0318	0.00119261	heat shock protein 101
GH_A07G0768	38.36	8.28667	-2.21074	1.22952e-11	HSP20-like chaperones superfamily protein
GH_A07G0771	2.65333	10.5267	1.98817	2.08021e-06	Leucine-rich repeat (LRR) family protein
GH_A07G0802	46.6533	14.0533	-1.73107	0.000268201	glycosyl hydrolase family 81 protein
GH_A07G0843	6.48333	0.86	-2.91433	1.52292e-07	plastid movement impaired 2
GH_A07G0847	1.78	4.40333	1.30672	0.00257819	pfkB-like carbohydrate kinase family protein
GH_A07G0877	9.04333	3.2	-1.49878	0.00107141	reversibly glycosylated polypeptide 1
GH_A07G0904	14.2333	31.6367	1.15232	0.000100472	Ribosomal L27e protein family
GH_A07G0906	27.6167	6.52	-2.0826	5.17494e-09	early endosome antigen
GH_A07G0912	7.82	1.21	-2.69216	4.51465e-07	Transcription factor TFIIE%2C alpha subunit
GH_A07G0934	13.2333	4.17667	-1.66375	1.26613e-05	chitin elicitor receptor kinase 1
GH_A07G0979	0.333333	1.78333	2.41954	0.0019604	glyoxylate reductase 1
GH_A07G0991	1.86	0.0433333	-5.42368	6.14323e-06	photosystem I subunit l
GH_A07G1015	9.37333	3.24	-1.53257	0.000165302	Oxidoreductase%2C zinc-binding dehydrogenase family protein
GH_A07G1031	5.00667	0.001	-12.2896	9.17745e-06	unknown
GH_A07G1050	2.45	0.626667	-1.96701	0.000850292	RING/U-box superfamily protein
GH_A07G1066	0.85	3.4	2	0.000216332	transmembrane protein
GH_A07G1089	3.83333	0.533333	-2.84549	3.11651e-06	cytochrome P450%2C family 707%2C subfamily A%2C polypeptide 2
GH_A07G1092	0.136667	1.73	3.66204	6.60829e-05	zinc finger (C3HC4-type RING finger) family protein
GH_A07G1095	1.06	3.08667	1.54199	0.00277732	Homeodomain-like superfamily protein
GH_A07G1116	9.95667	1.08667	-3.19575	6.35661e-07	UDP-Glycosyltransferase superfamily protein
GH_A07G1118	5.42333	0.72	-2.91311	8.76843e-06	HSP20-like chaperones superfamily protein
GH_A07G1173	5.76	16.3667	1.50662	1.75915e-05	hypothetical protein
GH_A07G1216	4.35	21.0367	2.27382	6.83937e-11	nitrilase 4
GH_A07G1236	8.01667	17.3667	1.11525	0.000309741	unknown
GH_A07G1237	0.253333	1.32333	2.38507	0.00312599	FAF-like protein (DUF3049)
GH_A07G1312	1.95	0.323333	-2.59238	0.000215711	Lateral root primordium (LRP) protein-like protein
GH_A07G1360	0.77	4.48	2.54057	0.00040403	Integrase-type DNA-binding superfamily protein
GH_A07G1365	5.26333	19.8667	1.9163	6.1196e-11	proline-tRNA ligase (DUF1680)
GH_A07G1381	2.17	5.51667	1.3461	0.00169996	galacturonosyltransferase-like 7
GH_A07G1431	6.19	1.53333	-2.01327	5.23018e-05	phytochrome interacting factor 3
GH_A07G1483	3.22667	7.93	1.29728	0.000692569	hypothetical protein (DUF688)
GH_A07G1536	28.02	13.4567	-1.05814	0.00090733	transcription regulatory protein SNF2
GH_A07G1567	11.1067	28.4733	1.35819	1.85334e-06	SET domain-containing protein
GH_A07G1579	0.463333	11.29	4.60685	9.14327e-19	AT-hook motif nuclear-localized protein 22
GH_A07G1656	7.60667	2.36333	-1.68644	0.00122256	Nuclear transport factor 2 (NTF2) family protein with RNA binding (RRM-RBD-RNP motifs) domain-containing protein
GH_A07G1689	0.15	5.58333	5.21809	2.95999e-13	Leucine-rich repeat transmembrane protein kinase family protein
GH_A07G1719	4.01	48.0533	3.58296	4.20002e-05	ribulose-bisphosphate carboxylase
GH_A07G1953	4.80333	0.106667	-5.49285	2.33194e-05	receptor like protein 7
GH_A07G1961	10.04	3.28667	-1.61106	0.00138121	microsomal glutathione s-transferase
GH_A07G1991	43.22	14.7833	-1.54773	0.000338698	Thioredoxin superfamily protein
GH_A07G2004	1.35333	0.0633333	-4.41741	0.000165766	S-adenosyl-L-methionine-dependent methyltransferases superfamily protein
GH_A07G2014	1.17667	0.133333	-3.1416	0.00411445	Malectin/receptor-like protein kinase family protein
GH_A07G2040	2.64667	0.48	-2.46307	0.000554738	2-oxoglutarate (2OG) and Fe(II)-dependent oxygenase superfamily protein
GH_A07G2092	0.25	1.66333	2.73408	0.00191222	Phosphotyrosine protein phosphatases superfamily protein
GH_A07G2116	4.66333	15.7233	1.75347	0.00174396	unknown
GH_A07G2137	3.49333	8.09	1.21154	0.000552394	transferases%2C transferring glycosyl groups
GH_A07G2150	7.73	2.80333	-1.46333	9.30801e-05	fimbrin-like protein 2
GH_A07G2169	4.15	0.283333	-3.87254	1.53734e-07	Auxin-responsive family protein
GH_A07G2189	0.463333	4.78667	3.3689	1.22911e-08	FASCICLIN-like arabinogalactan 2
GH_A07G2226	2.66	0.0833333	-4.99639	7.99884e-06	glutamate receptor 1.3
GH_A07G2248	326.51	160.773	-1.0221	0.000287777	Oxidoreductase%2C zinc-binding dehydrogenase family protein
GH_A07G2251	0.103333	0.833333	3.01159	0.00408798	Ribonuclease H-like superfamily protein
GH_A07G2295	2.06	0.133333	-3.94953	1.69565e-05	glutathione S-transferase TAU 8
GH_A07G2312	12.4133	25.6567	1.04744	0.000102195	Tetratricopeptide repeat (TPR)-like superfamily protein
GH_A07G2324	4.37	10.6867	1.29011	0.000254875	actin binding protein
GH_A07G2347	14.14	2.82333	-2.32431	1.64916e-09	Ikzf5 (DUF668)
GH_A07G2350	6.23333	19.5433	1.6486	1.82544e-06	zinc finger CCCH domain protein
GH_A07G2362	0.001	1.24667	10.2839	3.01263e-06	indole-3-acetic acid 7
GH_A07G2404	13.9967	3	-2.22205	0.000105075	phosphate transporter 1%3B7
GH_A07G2409	6.03333	1.22	-2.30607	0.000331268	Sec14p-like phosphatidylinositol transfer family protein
GH_A07G2456	0.343333	2.19333	2.67544	6.93995e-05	ABC transporter family protein
GH_A07G2461	37.1833	14.4033	-1.36825	5.24095e-06	zinc transporter-like protein
GH_A07G2464	16.92	3.36333	-2.33077	0.00112824	zinc finger (AN1-like) family protein
GH_A07G2467	0.916667	0.0433333	-4.40285	0.00284772	senescence-associated gene 101
GH_A07G2486	14.3967	5.80667	-1.30995	0.00107369	formate dehydrogenase
GH_A07G2493	1.12667	0.001	-10.1378	0.00218258	Oxidoreductase%2C zinc-binding dehydrogenase family protein
GH_A07G2496	9.83333	3.31	-1.57085	7.34406e-05	L-aspartate oxidase
GH_A07G2500	15.7067	3.22	-2.28624	0.000444324	hypothetical protein (DUF1645)
GH_A07G2512	1.42333	4.03333	1.5027	0.00118756	RNA-binding (RRM/RBD/RNP motifs) family protein
GH_A07G2521	5.24667	1.43667	-1.86868	0.000151827	A-kinase anchor-like protein
GH_A07G2544	0.996667	0.001	-9.96097	0.00260477	GTP-binding 2
GH_A07G2549	70.37	32.7433	-1.10376	9.99677e-05	succinate dehydrogenase 2-2
GH_A07G2551	3.14667	0.733333	-2.10128	0.00138552	peptidyl serine alpha-galactosyltransferase
GH_A07G2552	2.96667	0.723333	-2.03611	0.00279683	peptidyl serine alpha-galactosyltransferase
GH_A07G2558	84.2767	30.84	-1.45033	1.80578e-05	glucose-6-phosphate dehydrogenase 6
GH_A07G2583	1.58	0.001	-10.6257	1.086e-05	Emb:.1 protein%2C putative (Protein of unknown function%2C DUF642)
GH_A07G2602	0.5	1.96667	1.97575	0.00291664	hypothetical protein
GH_A07G2612	107.63	25.64	-2.06961	0.00019202	GRAM domain family protein
GH_A07G2614	12.5833	3.88333	-1.69615	0.00012357	Endosomal targeting BRO1-like domain-containing protein
GH_A07G2627	2.86	0.176667	-4.01691	0.000201494	cation/hydrogen exchanger 15
GH_A07G2634	3.7	1.04333	-1.82633	0.00397159	Pentatricopeptide repeat (PPR) superfamily protein
GH_A07G2645	2.69	5.85667	1.12247	0.00369668	peroxin 5
GH_A08G0020	14.9767	0.196667	-6.25082	5.55007e-29	Subtilisin-like serine endopeptidase family protein
GH_A08G0021	32.97	3.38667	-3.28322	3.21834e-18	subtilase family protein
GH_A08G0052	2.45667	6.09333	1.31053	0.00169315	Histone superfamily protein
GH_A08G0058	50.6533	14.42	-1.81259	1.5756e-07	HSP20-like chaperones superfamily protein
GH_A08G0083	0.473333	3.51667	2.89328	4.56347e-05	Jojoba acyl CoA reductase-related male sterility protein
GH_A08G0087	1.74333	0.35	-2.31642	0.0028421	Glycosyltransferase family 29 (sialyltransferase) family protein
GH_A08G0109	92.2467	37.1	-1.31408	3.29028e-06	Tetratricopeptide repeat (TPR)-like superfamily protein
GH_A08G0135	3.8	9.01667	1.24659	0.000247296	Homeodomain-like superfamily protein
GH_A08G0155	6.13667	0.513333	-3.57949	0.000897167	proteinase inhibitor I4%2C serpin (DUF716)
GH_A08G0184	3.83667	12.0033	1.64551	0.000151406	ribosome biogenesis regulatory protein (RRS1) family protein
GH_A08G0206	51.5133	116.753	1.18045	3.81111e-06	Polynucleotidyl transferase%2C ribonuclease H-like superfamily protein
GH_A08G0212	1.98667	0.386667	-2.36119	0.00413269	S-locus lectin protein kinase family protein
GH_A08G0234	15.8633	7.40667	-1.0988	0.00108896	H[+]-ATPase 2
GH_A08G0265	14.5867	6.91	-1.07789	0.00157131	CONSTANS-like 5
GH_A08G0277	12.12	3.85333	-1.65321	2.28603e-05	hypothetical protein
GH_A08G0278	311.8	143.843	-1.11612	3.25314e-05	P450 reductase 2
GH_A08G0285	32.2467	14.2733	-1.17583	3.33951e-05	RING/FYVE/PHD zinc finger superfamily protein
GH_A08G0288	28.7867	13.0267	-1.14393	8.54683e-05	WRKY family transcription factor family protein
GH_A08G0294	26.8967	1.90667	-3.8183	2.33725e-12	ABC-2 type transporter family protein
GH_A08G0305	31.1733	68.5167	1.13614	7.24233e-06	Major facilitator superfamily protein
GH_A08G0313	66.32	17.5367	-1.91907	4.66174e-10	basic helix-loop-helix (bHLH) DNA-binding superfamily protein
GH_A08G0315	0.176667	2.28667	3.69414	5.63673e-05	Leucine-rich repeat (LRR) family protein
GH_A08G0398	3.39667	0.823333	-2.04457	0.0023105	histone acetyltransferase of the CBP family 1
GH_A08G0399	9.52	4.09333	-1.21769	0.000409343	allene oxide cyclase 4
GH_A08G0400	8.56333	1.97	-2.11998	8.66267e-06	allene oxide cyclase 4
GH_A08G0468	8.38667	0.853333	-3.29692	2.67549e-05	senescence-associated gene 21
GH_A08G0502	18.1833	6.2	-1.55228	0.0030836	Pentatricopeptide repeat (PPR) superfamily protein
GH_A08G0504	59.6767	28.13	-1.08506	2.92346e-05	kinase superfamily protein
GH_A08G0506	4.71333	0.001	-12.2025	3.34946e-16	unknown
GH_A08G0518	15.1667	6.21333	-1.28746	0.00303458	pfkB-like carbohydrate kinase family protein
GH_A08G0522	4.86	1.40667	-1.78868	0.000903085	Plant self-incompatibility protein S1 family
GH_A08G0525	9.88	0.133333	-6.2114	1.08933e-20	unknown
GH_A08G0541	0.001	24.2467	14.5655	6.64936e-28	PLAT/LH2 domain-containing lipoxygenase family protein
GH_A08G0575	2.93	0.133333	-4.45779	6.49539e-07	unknown
GH_A08G0581	25.18	2.34	-3.4277	2.30802e-16	6-phosphogluconate dehydrogenase family protein
GH_A08G0612	5.36333	0.273333	-4.2944	1.49419e-08	B12D protein
GH_A08G0614	2.43333	6.23	1.3563	0.00206843	NB-ARC domain-containing disease resistance protein
GH_A08G0659	21.8467	9.71	-1.16987	0.00015276	hypothetical protein (DUF1639)
GH_A08G0701	6.76	2.02	-1.74267	0.000884547	ATPase E1-E2 type family protein / haloacid dehalogenase-like hydrolase family protein
GH_A08G0706	10.9667	2.64	-2.05452	1.25273e-05	heat shock transcription factor A6B
GH_A08G0715	6.92	2.84667	-1.2815	0.00109662	NIMA-related kinase 4
GH_A08G0716	14.6633	4.54333	-1.69039	1.25944e-05	kinase interacting (KIP1-like) family protein
GH_A08G0722	1.26333	0.153333	-3.04249	0.00110224	mediator of aba-regulated dormancy protein (DUF581)
GH_A08G0752	26.3733	1.67	-3.98116	5.84069e-06	Eukaryotic aspartyl protease family protein
GH_A08G0753	32.9133	15.0933	-1.12476	0.000443337	Phenazine biosynthesis PhzC/PhzF protein
GH_A08G0760	1.13667	0.0433333	-4.71319	0.000899794	unknown
GH_A08G0775	6.6	1.95333	-1.75653	0.000159336	Rho GTPase activating protein with PAK-box/P21-Rho-binding domain-containing protein
GH_A08G0776	3.13667	0.133333	-4.55612	0.000944932	myelin transcription factor-like protein
GH_A08G0813	0.106667	2.03667	4.25503	1.35112e-06	indeterminate(ID)-domain 2
GH_A08G0840	2.27333	0.001	-11.1506	1.55224e-05	receptor-like protein kinase 1
GH_A08G0845	2.40333	6.48667	1.43244	0.00124645	unknown
GH_A08G0846	5.54	12.49	1.17282	0.000812785	PRLI-interacting factor
GH_A08G0877	2.47333	0.253333	-3.28735	9.82827e-05	transmembrane protein (DUF872)
GH_A08G0882	11.8333	26.4	1.15768	0.000407191	Glutaredoxin family protein
GH_A08G0918	3.83667	8.41333	1.13282	0.00347783	Cystathionine beta-synthase (CBS) family protein
GH_A08G0954	62.74	20.2533	-1.63123	1.28895e-07	trehalose phosphatase/synthase 11
GH_A08G0986	39.6333	80.7833	1.02734	5.25294e-05	serine-rich protein-like protein
GH_A08G0990	0.103333	2.22	4.42518	3.44833e-07	PLATZ transcription factor family protein
GH_A08G0996	4.66667	1.57667	-1.56551	0.00161981	Inorganic H pyrophosphatase family protein
GH_A08G1020	3.39333	0.346667	-3.29108	0.000517258	Seven transmembrane MLO family protein
GH_A08G1040	7.97333	3.39333	-1.23248	0.00197097	Fatty acid hydroxylase superfamily
GH_A08G1041	73.6133	328.837	2.15933	0.00179912	unknown
GH_A08G1057	4.73333	10.59	1.16177	0.00105869	cyclic nucleotide gated channel 1
GH_A08G1141	36.3567	1.68333	-4.43283	3.75635e-21	WRKY family transcription factor
GH_A08G1150	2.49667	0.366667	-2.76746	0.00387547	Protein kinase family protein
GH_A08G1198	18.5133	7.97	-1.21591	0.000556295	Homeobox-leucine zipper family protein / lipid-binding START domain-containing protein
GH_A08G1283	7.79	1.6	-2.28355	0.000366819	GroES-like zinc-binding alcohol dehydrogenase family protein
GH_A08G1286	45.8867	133.713	1.543	1.87291e-08	UDP-Glycosyltransferase superfamily protein
GH_A08G1351	0.973333	0.001	-9.92679	0.00391793	LURP-one-like protein (DUF567)
GH_A08G1363	2.54	0.553333	-2.19861	0.0016595	Tetratricopeptide repeat (TPR)-like superfamily protein
GH_A08G1428	1.00667	0.001	-9.97537	0.00014556	Adenine nucleotide alpha hydrolases-like superfamily protein
GH_A08G1434	9.07667	2.89	-1.65109	0.0002429	WRKY DNA-binding protein 23
GH_A08G1437	1.16667	0.001	-10.1882	0.000194912	glycerol-3-phosphate acyltransferase 3
GH_A08G1444	1.74333	0.09	-4.27578	0.00216647	myb domain protein 2
GH_A08G1455	93.5967	21.1233	-2.14762	7.97045e-09	P-glycoprotein 11
GH_A08G1491	80.23	165.727	1.04659	0.001384	cytochrome P450%2C family 78%2C subfamily A%2C polypeptide 6
GH_A08G1580	16.3633	4.92	-1.73374	1.24442e-05	transmembrane protein-like protein
GH_A08G1584	9.19	3.15333	-1.54319	0.00134554	MAP kinase 4
GH_A08G1594	26.9333	1.81667	-3.89003	3.80606e-06	WRKY family transcription factor
GH_A08G1599	0.77	3.69667	2.26329	0.000466339	AT-hook motif nuclear-localized protein 22
GH_A08G1616	5.98667	1.95	-1.61828	0.00154196	UDP-D-glucuronate 4-epimerase 3
GH_A08G1637	21.33	48.98	1.19931	0.000458998	Preprotein translocase Sec%2C Sec61-beta subunit protein
GH_A08G1638	2.01	6.56333	1.70723	8.7936e-05	GATA transcription factor 4
GH_A08G1643	5.26	1.46667	-1.84252	0.00228839	Chalcone and stilbene synthase family protein
GH_A08G1655	27.6467	57.5667	1.05813	0.000128164	Hyaluronan / mRNA binding family
GH_A08G1664	5.17333	1.30667	-1.9852	0.000230493	RAC-like 9
GH_A08G1666	7.91667	2.79667	-1.50118	0.000128337	Histone H3 K4-specific methyltransferase SET7/9 family protein
GH_A08G1697	49.18	19.6667	-1.32232	5.74383e-06	polyamine oxidase 1
GH_A08G1721	1.50667	0.001	-10.5571	4.1125e-05	SWAP (Suppressor-of-White-APricot)/surp domain-containing protein / D111/G-patch domain-containing protein
GH_A08G1842	7.48333	0.0866667	-6.43206	1.09718e-08	ent-kaurenoic acid hydroxylase 2
GH_A08G1848	14.2367	5.51333	-1.36861	0.000350196	hypothetical protein
GH_A08G1856	38.73	16.0867	-1.26759	3.37752e-06	HSP20-like chaperones superfamily protein
GH_A08G1858	7.35667	0.646667	-3.50796	6.97836e-09	expansin-like B1
GH_A08G1859	13.6667	1.82667	-2.90338	2.26125e-07	Haloacid dehalogenase-like hydrolase (HAD) superfamily protein
GH_A08G1867	4.98	0.653333	-2.93025	4.68612e-06	S-adenosyl-L-methionine-dependent methyltransferases superfamily protein
GH_A08G1873	0.001	25.77	14.6534	5.32728e-50	unknown
GH_A08G1909	76.8633	27.8133	-1.46652	1.83803e-07	RAS 5
GH_A08G1916	3.63667	0.133333	-4.76951	6.44786e-06	ethylene responsive element binding factor 1
GH_A08G1918	6.18667	2.09	-1.56566	0.00129088	ethylene responsive element binding factor 1
GH_A08G1919	35.64	5.64333	-2.65888	1.85079e-09	ethylene responsive element binding factor 5
GH_A08G1929	98.7367	42.5567	-1.2142	1.86292e-06	myb-like transcription factor family protein
GH_A08G1957	28.29	13.66	-1.05033	0.000707942	unknown
GH_A08G2008	0.001	1.00667	9.97537	4.4761e-05	C4-dicarboxylate transporter/malic acid transport protein
GH_A08G2009	0.001	0.946667	9.88671	0.000100834	uclacyanin 1
GH_A08G2019	2.56333	6.50333	1.34316	0.000760232	apyrase 2
GH_A08G2071	9.92	0.001	-13.2761	8.76262e-28	unknown
GH_A08G2076	4.91	14.3933	1.55161	6.95387e-05	tubulin beta 8
GH_A08G2082	1.51	3.97667	1.39701	0.00359527	AT hook motif DNA-binding family protein
GH_A08G2086	46.2833	14.5633	-1.66815	2.25685e-08	bromo-adjacent homology (BAH) domain-containing protein
GH_A08G2116	17.2333	42.8333	1.31353	0.000324011	EID1-like 3
GH_A08G2123	1.52	8.21333	2.4339	2.20688e-06	PATATIN-like protein 9
GH_A08G2130	13.9033	6.11	-1.18619	0.000384359	kinase interacting (KIP1-like) family protein
GH_A08G2141	7.83667	17.02	1.11892	0.000680651	hypothetical protein (DUF506)
GH_A08G2223	1.87	0.316667	-2.562	0.00338731	Leucine-rich repeat protein kinase family protein
GH_A08G2235	4.91	0.3	-4.03269	7.5763e-12	SMAD/FHA domain-containing protein
GH_A08G2264	1.93333	0.366667	-2.39855	0.00401715	Pleckstrin homology (PH) and lipid-binding START domains-containing protein
GH_A08G2265	5.67	11.72	1.04755	0.000981879	hypothetical protein
GH_A08G2296	11.14	0.001	-13.4435	1.41355e-23	tetratricopeptide repeat (TPR)-containing protein
GH_A08G2297	1.37667	0.216667	-2.66763	0.00230888	Leucine-rich repeat protein kinase family protein
GH_A08G2302	3.78	11.18	1.56446	1.54664e-05	NAD(P)-binding Rossmann-fold superfamily protein
GH_A08G2328	0.0433333	0.753333	4.11974	0.00296209	nicotianamine synthase 3
GH_A08G2343	7.81333	21.9167	1.48802	7.42766e-06	Chaperone DnaJ-domain superfamily protein
GH_A08G2365	3.22333	9.25333	1.52142	0.000339965	histone H2A 7
GH_A08G2378	10.3633	36	1.79651	9.0323e-07	lipoxygenase 1
GH_A08G2385	3.63333	1.24	-1.55095	0.00407681	HSP20-like chaperones superfamily protein
GH_A08G2394	58.3933	22.8733	-1.35214	0.00424128	RING/U-box superfamily protein
GH_A08G2398	7.13	14.8	1.05362	0.00109199	S-adenosyl-L-methionine-dependent methyltransferases superfamily protein
GH_A08G2419	95.4933	31.0633	-1.62019	0.00246535	NAD(P)-linked oxidoreductase superfamily protein
GH_A08G2478	1.09333	0.09	-3.60266	0.00100115	Plasma-membrane choline transporter family protein
GH_A08G2479	14.83	46.0067	1.63332	5.68071e-07	C2 calcium/lipid-binding plant phosphoribosyltransferase family protein
GH_A08G2516	26.6733	10.7533	-1.31061	1.79167e-05	AIG2-like (avirulence induced gene) family protein
GH_A08G2522	6.30667	0.543333	-3.53697	3.58967e-08	S-locus lectin protein kinase family protein
GH_A08G2533	6.99	3.13	-1.15913	0.00304044	Tetratricopeptide repeat (TPR)-like superfamily protein
GH_A08G2538	1.24667	0.001	-10.2839	0.0013676	2-oxoglutarate (2OG) and Fe(II)-dependent oxygenase superfamily protein
GH_A08G2569	134.457	51.5433	-1.38328	2.6154e-06	phloem protein 2-B1
GH_A08G2598	3.36	15.84	2.23704	0.000388338	Integrase-type DNA-binding superfamily protein
GH_A08G2633	8.85667	4.13333	-1.09946	0.00404889	kinase family with ARM repeat domain-containing protein
GH_A08G2635	128.103	45.2033	-1.50281	5.22268e-05	Leucine-rich repeat (LRR) family protein
GH_A08G2641	0.343333	5.69667	4.05244	6.4355e-11	NAC (No Apical Meristem) domain transcriptional regulator superfamily protein
GH_A08G2661	4.29667	0.106667	-5.33204	2.02025e-09	NAC domain containing protein 42
GH_A08G2683	5.13667	0.133333	-5.26772	1.00581e-06	diacylglycerol kinase 7
GH_A08G2721	0.001	2.45333	11.2605	7.1772e-10	Histone superfamily protein
GH_A08G2768	2.71667	0.153333	-4.14709	0.000442389	O-Glycosyl hydrolases family 17 protein
GH_A08G2772	18.97	8.75667	-1.11527	0.000108764	phosphorelay protein
GH_A08G2780	5.59667	2.22667	-1.32968	0.00235259	Insulinase (Peptidase family M16) protein
GH_A08G2792	33.8233	3.02667	-3.48222	9.50409e-08	nuclease
GH_A08G2805	5.32667	0.91	-2.54929	1.87041e-05	RING/U-box superfamily protein
GH_A08G2821	7.32333	20.06	1.45375	1.12653e-06	protein REVERSION-TO-ETHYLENE SENSITIVITY-like protein (DUF778)
GH_A08G2822	0.706667	3.42	2.27489	0.000157095	PYR1-like 2
GH_A08G2831	1.17333	5.90667	2.33173	4.81612e-07	GATA transcription factor 12
GH_A08G2842	38.27	19	-1.01021	0.000757378	ENTH/VHS/GAT family protein
GH_A08G2848	3.44667	0.323333	-3.41411	4.6923e-06	response regulator 12
GH_A08G2870	1.21667	0.001	-10.2487	8.37443e-06	kinase with adenine nucleotide alpha hydrolases-like domain-containing protein
GH_A08G2875	7.28667	17.58	1.2706	2.26162e-05	Expressed protein
GH_A09G0020	0.0533333	1.73333	5.02237	1.63726e-06	unknown
GH_A09G0036	3.43333	0.873333	-1.97501	0.00129378	Leucine-rich repeat transmembrane protein kinase
GH_A09G0050	5.09	10.56	1.05287	0.00186006	UDP-Glycosyltransferase superfamily protein
GH_A09G0105	10.4067	4.5	-1.20951	0.000732241	biotin carboxyl carrier protein 2
GH_A09G0116	0.35	1.82	2.37851	0.000581704	EID1-like 2
GH_A09G0137	3.07333	12.7933	2.05752	1.57305e-07	EXS (ERD1/XPR1/SYG1) family protein
GH_A09G0144	0.15	1.43667	3.25969	0.000213676	flavin-dependent monooxygenase 1
GH_A09G0150	35.2833	8.91667	-1.98441	0.000358375	RING/U-box superfamily protein
GH_A09G0151	2.55	0.393333	-2.69667	0.00422086	RING/U-box superfamily protein
GH_A09G0176	0.146667	3.63	4.62936	3.86278e-10	GAST1 protein homolog 4
GH_A09G0182	5.49667	0.653333	-3.07267	2.35275e-05	NAC (No Apical Meristem) domain transcriptional regulator superfamily protein
GH_A09G0204	0.83	0.001	-9.69697	0.000429418	Leucine-rich repeat receptor-like protein kinase family protein
GH_A09G0223	0.24	3.54667	3.88536	5.36937e-09	ATP binding cassette subfamily B19
GH_A09G0340	5.03	13.1567	1.38716	0.000205764	transporter associated with antigen processing protein 1
GH_A09G0432	22.02	4.44	-2.31018	2.35951e-11	lysine histidine transporter 1
GH_A09G0496	12.6667	39.37	1.63606	3.51298e-08	SCARECROW-like 8
GH_A09G0647	241.743	58.2867	-2.05224	1.54888e-05	cytochrome P450%2C family 71%2C subfamily B%2C polypeptide 34
GH_A09G0672	6.60667	1.45	-2.18787	0.0010523	PR5-like receptor kinase
GH_A09G0709	2.16	24.1833	3.48491	3.30504e-22	unknown
GH_A09G0724	19.1233	50.5167	1.40143	1.26336e-06	Heavy metal transport/detoxification superfamily protein
GH_A09G0725	51.9833	24.4633	-1.08743	0.000795549	RING/U-box superfamily protein
GH_A09G0736	66.8233	149.983	1.16638	0.000887717	aluminum induced protein with YGL and LRDR motifs
GH_A09G0784	35.0833	11.2467	-1.64129	2.77222e-06	isopropyl malate isomerase large subunit 1
GH_A09G0787	5.54	1.50667	-1.87853	0.00157767	beta-amylase 1
GH_A09G0863	17.6033	7.61333	-1.20925	0.00198498	fibrillin
GH_A09G0865	5.82	12.1367	1.06028	0.00170205	transmembrane protein%2C putative (DUF1068)
GH_A09G0868	5.07	1.39333	-1.86345	0.000263258	Transcription factor jumonji (jmjC) domain-containing protein
GH_A09G0876	6.08333	12.83	1.07659	0.00229691	senescence regulator (Protein of unknown function%2C DUF584)
GH_A09G0882	5.61667	1.39333	-2.01117	0.000554143	cysteine-rich RLK (RECEPTOR-like protein kinase) 26
GH_A09G0886	4.85	1.05333	-2.20302	4.07513e-05	cysteine-rich RLK (RECEPTOR-like protein kinase) 29
GH_A09G0889	24.59	6.32333	-1.95931	4.57586e-08	S-locus lectin protein kinase family protein
GH_A09G0962	5.80333	12.9867	1.16208	0.000339023	unknown
GH_A09G0987	13.6933	4.72	-1.53661	0.000542075	phospholipid:diacylglycerol acyltransferase
GH_A09G1073	3.61333	0.386667	-3.22417	1.82873e-05	alternative NAD(P)H dehydrogenase 2
GH_A09G1081	2.72	0.15	-4.18057	3.0015e-06	unknown
GH_A09G1101	38.7133	19.2	-1.01172	0.000482487	Adaptor protein complex AP-2%2C alpha subunit
GH_A09G1119	7.26	1.56333	-2.21534	8.74884e-05	unknown
GH_A09G1121	5.06	1.31333	-1.9459	3.0927e-05	Protein kinase superfamily protein
GH_A09G1122	26.25	4.07333	-2.68804	0.000804832	cytochrome P450%2C family 94%2C subfamily C%2C polypeptide 1
GH_A09G1123	4.13	0.873333	-2.24154	0.000871618	Subtilisin-like serine endopeptidase family protein
GH_A09G1157	6.20667	14.56	1.23012	0.000405535	bystin-like protein
GH_A09G1183	4.00333	0.001	-11.967	2.9374e-06	alpha/beta-Hydrolases superfamily protein
GH_A09G1227	2.13	0.0633333	-5.07174	1.3317e-05	protein kinase 2B
GH_A09G1254	1.05	0.001	-10.0362	0.00135984	Putative AT-hook DNA-binding family protein
GH_A09G1257	207.327	95.1933	-1.12297	0.000135462	Telomerase activating protein Est1
GH_A09G1266	18.6567	1.44667	-3.68889	2.46731e-08	F-box family protein
GH_A09G1325	2.28333	5.41667	1.24626	0.00295167	unknown
GH_A09G1328	8.80667	0.0433333	-7.66698	3.56775e-21	Leucine carboxyl methyltransferase
GH_A09G1335	1.02667	0.09	-3.5119	0.00336561	forkhead-associated (FHA) domain-containing protein
GH_A09G1359	20.46	41.4733	1.01938	0.000434863	Calcium-binding EF-hand family protein
GH_A09G1361	10.9	2.97667	-1.87256	0.000396966	calmodulin binding protein
GH_A09G1391	4.93	0.176667	-4.80249	0.00058525	Leucine-rich repeat protein kinase family protein
GH_A09G1413	6.03667	1.89	-1.67537	0.000785403	Pectin lyase-like superfamily protein
GH_A09G1425	146.603	37.4	-1.97081	1.7377e-11	polygalacturonase inhibiting protein 1
GH_A09G1427	387.477	173.043	-1.16298	7.50977e-06	bZIP transcription factor family protein
GH_A09G1480	1.4	0.213333	-2.71425	0.00146684	myosin-binding protein (Protein of unknown function%2C DUF593)
GH_A09G1485	2.66667	8.17	1.6153	6.05873e-05	FASCICLIN-like arabinogalactan protein 17 precursor
GH_A09G1498	2.04333	0.001	-10.9967	1.6745e-06	plant U-box 23
GH_A09G1502	1.20667	0.146667	-3.04041	0.00144167	E3 ubiquitin-protein ligase PUB24-like protein
GH_A09G1509	8.92333	1.34667	-2.72819	7.42036e-08	protein CTF7
GH_A09G1543	5.11667	16.2633	1.66835	1.75161e-06	growth-regulating factor 4
GH_A09G1585	1.81	0.001	-10.8218	0.000588176	TRICHOME BIREFRINGENCE-LIKE 8
GH_A09G1587	1.40667	5.09	1.85539	0.000738331	AP2/B3-like transcriptional factor family protein
GH_A09G1595	34.5833	9.93333	-1.79973	3.06353e-06	Pyruvate kinase family protein
GH_A09G1598	10.2167	0.196667	-5.69903	3.40946e-06	homeobox 51
GH_A09G1612	1.13333	0.001	-10.1464	0.00126317	UDP-glucosyl transferase 73C2
GH_A09G1637	7.86	3.29	-1.25644	0.00340196	ATP binding cassette subfamily B1
GH_A09G1639	110.95	36.0767	-1.62077	8.70582e-07	Heavy metal transport/detoxification superfamily protein
GH_A09G1652	1.74	0.153333	-3.50434	0.000231663	nitrate transporter 2.4
GH_A09G1658	2.52	0.366667	-2.78088	4.82101e-05	SAUR-like auxin-responsive protein family
GH_A09G1662	0.81	0.001	-9.66178	0.00079446	unknown
GH_A09G1664	93.9467	46.8433	-1.004	7.16318e-05	NRAMP metal ion transporter family protein
GH_A09G1708	0.7	0.001	-9.45121	0.000684851	Concanavalin A-like lectin protein kinase family protein
GH_A09G1710	2.29333	0.493333	-2.21681	0.000420414	transmembrane protein
GH_A09G1717	14.84	63.4	2.09499	1.00236e-14	NAD(P)-binding Rossmann-fold superfamily protein
GH_A09G1724	7.04	2.76333	-1.34917	0.00204475	protein kinase 1B
GH_A09G1738	35.72	15.3967	-1.21411	0.000379847	heat shock cognate protein 70-1
GH_A09G1753	9.92333	0.75	-3.72586	0.00166279	C2H2 and C2HC zinc fingers superfamily protein
GH_A09G1754	7.13333	0.0633333	-6.81547	6.36472e-06	C2H2 and C2HC zinc fingers superfamily protein
GH_A09G1773	6.68667	0.0433333	-7.26967	3.04528e-12	glutathione S-transferase TAU 8
GH_A09G1776	30.98	71.6267	1.20916	8.86016e-07	TIP41-like protein
GH_A09G1804	3.35	0.98	-1.77331	0.00314934	alpha 1%2C4-glycosyltransferase family protein
GH_A09G1819	39.73	82.2067	1.04903	0.000406827	acyl-CoA oxidase 4
GH_A09G1833	2.24333	0.0433333	-5.69402	7.02799e-06	Mitochondrial substrate carrier family protein
GH_A09G1844	7.08	1.39667	-2.34176	7.35939e-05	Protein phosphatase 2C family protein
GH_A09G1846	3.31667	0.516667	-2.68243	0.000915539	glutathione peroxidase 2
GH_A09G1867	3.15667	0.5	-2.6584	0.00046571	Leucine-rich repeat protein kinase family protein
GH_A09G1892	2.4	0.001	-11.2288	0.000194406	homeobox protein 22
GH_A09G1893	99.2733	34.0567	-1.54347	8.56252e-08	alpha/beta-Hydrolases superfamily protein
GH_A09G1906	6.56	17.6267	1.42599	4.91596e-05	PEBP (phosphatidylethanolamine-binding protein) family protein
GH_A09G1916	6.21667	0.0833333	-6.2211	9.96882e-14	Serine/Threonine kinase family catalytic domain protein
GH_A09G1926	9.87	22.2733	1.1742	0.000413343	AT-rich interactive domain protein
GH_A09G1931	35.42	94.6267	1.41768	2.83293e-08	Eukaryotic aspartyl protease family protein
GH_A09G1936	3.18333	1.09	-1.54621	0.00413158	Microtubule associated protein (MAP65/ASE1) family protein
GH_A09G1951	0.29	6.55667	4.49884	1.01724e-14	ribosomal protein L24
GH_A09G2000	2.72333	6.5	1.25507	0.00171153	transcription factor
GH_A09G2003	5.78333	15.0267	1.37755	7.57714e-06	ARM repeat superfamily protein
GH_A09G2049	0.001	1.28	10.3219	1.17052e-05	cellulose synthase like G3
GH_A09G2053	1.48667	0.0433333	-5.10046	0.000380182	SGNH hydrolase-type esterase superfamily protein
GH_A09G2068	3.97	0.386667	-3.35998	0.00113252	P-loop containing nucleoside triphosphate hydrolases superfamily protein
GH_A09G2104	0.0533333	1.22667	4.52356	4.25357e-05	Putative AT-hook DNA-binding family protein
GH_A09G2119	2.20333	0.31	-2.82935	0.0023164	Bifunctional inhibitor/lipid-transfer protein/seed storage 2S albumin superfamily protein
GH_A09G2129	32.1867	12	-1.42343	0.000307222	ethylene responsive element binding factor 1
GH_A09G2137	14.22	30.0833	1.08104	0.000585926	Zinc-binding ribosomal protein family protein
GH_A09G2143	10.9533	27.7033	1.33869	0.000826735	Plant invertase/pectin methylesterase inhibitor superfamily protein
GH_A09G2163	1.94333	0.133333	-3.86542	0.000660169	RING/U-box superfamily protein
GH_A09G2183	0.79	0.0433333	-4.1883	0.00366008	Serinc-domain containing serine and sphingolipid biosynthesis protein
GH_A09G2231	0.61	0.001	-9.25267	0.00364308	Exostosin family protein
GH_A09G2238	39.35	81.71	1.05415	8.86641e-05	Ribonuclease H-like superfamily protein
GH_A09G2275	0.0433333	1.55	5.16065	1.07325e-05	UDP-Glycosyltransferase superfamily protein
GH_A09G2290	2.19333	0.001	-11.0989	1.50381e-07	homolog of carrot EP3-3 chitinase
GH_A09G2292	1.29	4.26	1.72348	0.00120608	Disease resistance-responsive (dirigent-like protein) family protein
GH_A09G2330	41.2433	11.8267	-1.80212	7.64931e-05	Protein kinase superfamily protein
GH_A09G2331	1.65333	0.09	-4.19931	0.000855276	F-box/RNI-like/FBD-like domains-containing protein
GH_A09G2351	43.1833	2.59333	-4.0576	9.74367e-16	Major facilitator superfamily protein
GH_A09G2353	1.21667	3.44333	1.50087	0.00264663	membrane-associated kinase regulator
GH_A09G2397	0.476667	2.03	2.09043	0.00328374	EPIDERMAL PATTERNING FACTOR-like protein
GH_A09G2426	37.99	18.0233	-1.07575	5.84319e-05	CBL-interacting protein kinase 7
GH_A09G2432	0.156667	2.38667	3.92923	1.7231e-05	AUX/IAA transcriptional regulator family protein
GH_A09G2453	1.15667	5.61	2.27803	0.000395796	AT-hook motif nuclear-localized protein 20
GH_A09G2503	0.21	1.76667	3.07257	0.000611264	LIGHT-DEPENDENT SHORT HYPOCOTYLS-like protein (DUF640)
GH_A09G2543	31.08	2.18333	-3.83138	4.39631e-09	Uncharacterized protein family (UPF0497)
GH_A09G2552	9.40667	1.94	-2.27763	1.47253e-06	PAS domain-containing protein tyrosine kinase family protein
GH_A09G2554	1.68	0.15	-3.48543	0.00181164	transmembrane protein%2C putative (DUF247)
GH_A09G2590	4.69333	16.6833	1.82972	1.6865e-05	unknown
GH_A09G2664	42.1367	19.1767	-1.13572	1.51003e-05	relative of early flowering 6
GH_A09G2666	11.4567	3.4	-1.75258	4.50623e-07	Radical SAM superfamily protein
GH_A09G2699	3.37333	10.38	1.62156	3.82306e-06	dual specificity protein phosphatase family protein
GH_A09G2703	8.85	1.72333	-2.36048	4.68949e-05	P-loop containing nucleoside triphosphate hydrolases superfamily protein
GH_A09G2710	3.56	10.19	1.5172	5.98796e-05	elongator complex protein
GH_A09G2713	0.606667	3.43333	2.50063	0.000169121	homeobox protein 20
GH_A10G0003	14.4167	1.69	-3.09264	3.54148e-09	Leucine-rich receptor-like protein kinase family protein
GH_A10G0009	6.25333	1.96667	-1.66887	0.0034285	myb-like HTH transcriptional regulator family protein
GH_A10G0018	4.01333	0.983333	-2.02905	0.000139369	DUF1666 family protein (DUF1666)
GH_A10G0019	22.6333	9.43667	-1.2621	0.000563005	long-chain base1
GH_A10G0028	8.95667	4.30333	-1.05751	0.00408449	Kelch repeat-containing F-box family protein
GH_A10G0039	8.6	0.81	-3.40834	1.41738e-09	GPI-anchored adhesin-like protein
GH_A10G0045	1.45667	0.133333	-3.44956	0.00116631	Leucine-rich receptor-like protein kinase family protein
GH_A10G0053	0.001	3.49667	11.7718	2.76776e-09	terpene synthase 21
GH_A10G0094	8.05	2.35333	-1.77428	8.02308e-05	EPS15 homology domain 2
GH_A10G0109	184.033	39.25	-2.2292	3.68618e-07	WRKY family transcription factor
GH_A10G0120	4.25667	1.37667	-1.62854	0.00211357	unknown
GH_A10G0129	4.26	0.76	-2.48678	0.000727488	AT hook motif-containing protein
GH_A10G0183	3.87333	0.396667	-3.28758	1.49339e-06	plant U-box 8
GH_A10G0213	6.96667	14.1667	1.02396	0.0018066	oxidoreductase%2C zinc-binding dehydrogenase family protein
GH_A10G0265	42.2333	95.5233	1.17747	0.000748844	aluminum induced protein with YGL and LRDR motifs
GH_A10G0270	59.1667	28.91	-1.03322	0.00222945	RING membrane-anchor 1
GH_A10G0276	12.3333	3.96667	-1.63656	1.02299e-06	Concanavalin A-like lectin protein kinase family protein
GH_A10G0284	1.47	0.0866667	-4.0842	0.000322569	ADP/ATP carrier 3
GH_A10G0308	0.2	1.39	2.79701	0.000967737	homeobox-3
GH_A10G0348	43.2133	12.13	-1.8329	0.00010792	Integrin-linked protein kinase family
GH_A10G0350	11.8867	4.18	-1.50777	0.000464205	NOD26-like intrinsic protein 1%3B2
GH_A10G0375	1.22667	0.15	-3.03171	0.00358129	Xanthine/uracil permease family protein
GH_A10G0392	65.3567	27.85	-1.23066	0.000152932	MEI2-like protein 5
GH_A10G0398	17.03	1.34	-3.66777	1.78235e-11	WRKY DNA-binding protein 28
GH_A10G0413	9.61667	30.2867	1.65507	2.06502e-09	choice-of-anchor C domain protein%2C putative (Protein of unknown function%2C DUF642)
GH_A10G0418	2.03333	0.09	-4.49778	0.000307763	P-loop containing nucleoside triphosphate hydrolases superfamily protein
GH_A10G0419	4.48333	0.456667	-3.29536	1.69144e-05	myb domain protein 119
GH_A10G0438	6.09	13.3933	1.137	0.0022059	Ribosomal protein L14p/L23e family protein
GH_A10G0449	1.77	0.106667	-4.05257	6.83447e-05	Mitochondrial transcription termination factor family protein
GH_A10G0452	1.07	0.15	-2.83458	0.00423696	Remorin family protein
GH_A10G0453	48.5633	23.2267	-1.06409	8.31308e-05	auxin response factor 6
GH_A10G0456	2.12333	0.26	-3.02975	0.00093725	alpha/beta-Hydrolases superfamily protein
GH_A10G0486	59.8133	11.2767	-2.40713	1.69621e-12	Leucine-rich repeat transmembrane protein kinase
GH_A10G0502	2.72667	8.39667	1.62268	0.000279827	STRUBBELIG-receptor family 6
GH_A10G0511	11.14	2.7	-2.04472	9.91715e-05	alanine aminotransferase 2
GH_A10G0513	0.001	0.723333	9.49852	0.00131564	Remorin family protein
GH_A10G0521	0.001	1.28	10.3219	5.33029e-05	Histone superfamily protein
GH_A10G0541	7.07667	22.99	1.69986	3.68981e-08	growth-regulating factor 5
GH_A10G0553	11.14	3.21667	-1.79211	0.00033081	lipoxygenase 3
GH_A10G0554	0.106667	1.46667	3.78136	5.18762e-05	hypothetical protein
GH_A10G0619	13.62	6.09333	-1.16042	0.00347672	DOF zinc finger protein 1
GH_A10G0635	10.8267	3.2	-1.75845	0.00113691	Core-2/I-branching beta-1%2C6-N-acetylglucosaminyltransferase family protein
GH_A10G0641	128.077	55.3267	-1.21096	0.000942873	myo-inositol oxygenase 1
GH_A10G0646	1.49667	9.82	2.71397	3.13653e-11	GDSL-like Lipase/Acylhydrolase superfamily protein
GH_A10G0661	420.347	36.6433	-3.51996	9.81634e-18	ABC-2 and Plant PDR ABC-type transporter family protein
GH_A10G0669	0.001	1.33	10.3772	3.19787e-06	GATA transcription factor 9
GH_A10G0688	9.97333	21.21	1.0886	5.12695e-05	yacP-like NYN domain protein
GH_A10G0690	8.53	19.1967	1.17024	7.48738e-05	glycosyl hydrolase 9A1
GH_A10G0739	4.71	0.936667	-2.33012	0.000784333	Glycosyl hydrolase superfamily protein
GH_A10G0745	8.75333	1.67333	-2.38711	0.000365262	cytochrome P450 family protein
GH_A10G0757	0.926667	0.001	-9.85591	0.000408417	cotton fiber protein
GH_A10G0764	4.68667	10.4867	1.16192	0.000517213	Single hybrid motif superfamily protein
GH_A10G0772	0.373333	3.30667	3.14684	4.98732e-06	transmembrane protein%2C putative (Protein of unknown function%2C DUF642)
GH_A10G0774	2.52	0.366667	-2.78088	0.000751707	F-box and associated interaction domains-containing protein
GH_A10G0777	20.4867	43.7667	1.09515	2.86884e-05	Phototropic-responsive NPH3 family protein
GH_A10G0790	4.13667	0.216667	-4.25492	0.000527761	Galactose oxidase/kelch repeat superfamily protein
GH_A10G0801	50.0967	20.1167	-1.31632	9.35901e-08	pyridoxine biosynthesis 1.2
GH_A10G0819	11.2233	1.62	-2.79244	2.09093e-07	Thioesterase superfamily protein
GH_A10G0828	2.71	0.126667	-4.41918	3.17675e-06	Plant invertase/pectin methylesterase inhibitor superfamily
GH_A10G0845	2.09667	6.52	1.63677	0.000273951	thionin-like protein
GH_A10G0852	9.7	22.3533	1.20443	0.000264114	ATP synthase subunit B
GH_A10G0860	7.12667	16.5033	1.21146	0.000211354	unknown
GH_A10G0894	0.873333	0.0433333	-4.33298	0.00370284	NAD(P)-binding Rossmann-fold superfamily protein
GH_A10G0901	51.4467	103.917	1.01428	0.0003405	Translation protein SH3-like family protein
GH_A10G0903	0.583333	2.89333	2.31034	0.000666833	unknown
GH_A10G0949	4.78667	1.72	-1.47661	0.00229274	GRAS family transcription factor
GH_A10G0971	4.56667	1.42	-1.68525	0.000196521	RTE1-homolog
GH_A10G1004	4.67	10.1867	1.12519	0.00105763	glucan synthase-like 7
GH_A10G1005	0.0433333	2.84333	6.03596	5.0992e-08	SPFH/Band 7/PHB domain-containing membrane-associated protein family
GH_A10G1016	24.92	1.79	-3.79927	2.10505e-16	cysteine-rich RLK (RECEPTOR-like protein kinase) 42
GH_A10G1099	2.00333	5.81333	1.53696	0.000808567	Nuclear transport factor 2 (NTF2) family protein with RNA binding (RRM-RBD-RNP motifs) domain-containing protein
GH_A10G1110	10.3933	2.16333	-2.26433	3.08368e-08	Caleosin-related family protein
GH_A10G1153	3.28333	0.423333	-2.9553	5.65011e-06	myb domain protein 15
GH_A10G1158	5.96333	18.54	1.63645	0.000297635	unknown
GH_A10G1189	0.001	0.643333	9.32942	0.00127741	AUX/IAA transcriptional regulator family protein
GH_A10G1190	1.14333	5.00333	2.12964	1.07346e-05	ion channel POLLUX-like protein%2C putative (DUF1012)
GH_A10G1253	22.34	9.95333	-1.16638	2.26852e-05	G-protein gamma subunit 2
GH_A10G1258	37.1467	13.52	-1.45814	9.56071e-08	Stabilizer of iron transporter SufD / Polynucleotidyl transferase
GH_A10G1306	0.001	0.99	9.95128	7.5584e-05	Leucine-rich repeat receptor-like protein kinase family protein
GH_A10G1343	6.34	2.95333	-1.10214	0.0042256	protein kinase family protein
GH_A10G1348	10.0333	20.44	1.02659	0.00418795	cytochrome P450%2C family 72%2C subfamily A%2C polypeptide 10
GH_A10G1379	2.63	0.001	-11.3608	9.51199e-10	Dynein light chain type 1 family protein
GH_A10G1398	60.97	20.0167	-1.6069	2.07443e-05	selenium-binding protein 2
GH_A10G1400	3.30333	0.001	-11.6897	1.43283e-11	unknown
GH_A10G1443	25.18	12.2533	-1.0391	8.11905e-05	MAC/Perforin domain-containing protein
GH_A10G1450	5.32667	1.64	-1.69954	0.000822039	Ribosomal protein L12/ ATP-dependent Clp protease adaptor protein ClpS family protein
GH_A10G1474	5.76	1.44	-2	0.00056531	RmlC-like cupins superfamily protein
GH_A10G1525	8.68333	0.536667	-4.01615	1.23614e-08	transmembrane protein
GH_A10G1540	10.8567	1.31	-3.05094	2.42071e-09	homolog of carrot EP3-3 chitinase
GH_A10G1541	41.8333	20.0967	-1.0577	2.02664e-05	HAC13 protein (HAC13)
GH_A10G1543	249.453	40.13	-2.63602	0.000990362	homolog of carrot EP3-3 chitinase
GH_A10G1568	5.22667	1.13667	-2.20108	0.000629302	Rhodanese/Cell cycle control phosphatase superfamily protein
GH_A10G1592	2.09	0.513333	-2.02554	0.0037349	ACT domain-containing small subunit of acetolactate synthase protein
GH_A10G1610	2.53333	0.343333	-2.88336	0.00156609	aspartate aminotransferase 1
GH_A10G1620	4.59	1.59333	-1.52645	0.0027006	with no lysine (K) kinase 5
GH_A10G1641	0.916667	0.0433333	-4.40285	0.00193967	Transmembrane proteins 14C
GH_A10G1642	2.19	0.0433333	-5.65931	3.22864e-05	RNA-directed DNA polymerase (reverse transcriptase)-related family protein
GH_A10G1643	1.64667	0.0633333	-4.70044	0.00108584	DNAse I-like superfamily protein
GH_A10G1657	18.6933	8.66667	-1.10897	0.000104321	Auxin efflux carrier family protein
GH_A10G1693	1.68	5.22333	1.63651	0.000384893	Sec14p-like phosphatidylinositol transfer family protein
GH_A10G1708	5.49	11.0233	1.00568	0.00306963	calcium-dependent protein kinase 19
GH_A10G1777	3.34	0.576667	-2.53404	0.000854455	2-oxoglutarate (2OG) and Fe(II)-dependent oxygenase superfamily protein
GH_A10G1798	0.336667	2.02667	2.58972	0.000325564	transmembrane protein
GH_A10G1802	0.146667	1.25333	3.09516	0.00117699	vitellogenin-like protein
GH_A10G1826	2.96333	0.0433333	-6.0956	0.000257763	Protein phosphatase 2C family protein
GH_A10G1855	72.0467	0.19	-8.56679	2.21569e-08	unknown
GH_A10G1864	87.67	12.0967	-2.85747	3.47123e-05	unknown
GH_A10G1865	0.99	0.001	-9.95128	0.000723392	unknown
GH_A10G1881	123.15	27.5233	-2.16169	1.63196e-06	ATP citrate lyase subunit B 2
GH_A10G1920	59.15	185.793	1.65125	6.19439e-06	1-cysteine peroxiredoxin 1
GH_A10G1996	6.28333	2.51667	-1.32002	0.000518341	senescence-associated E3 ubiquitin ligase 1
GH_A10G2002	0.61	2.81667	2.20711	0.00370339	annexin 8
GH_A10G2032	9.09333	23.6733	1.38038	0.000179099	unknown
GH_A10G2036	0.746667	8.91	3.57689	5.24357e-11	sequence-specific DNA binding transcription factor
GH_A10G2111	0.001	0.576667	9.17159	0.00167041	cytochrome P450%2C family 83%2C subfamily A%2C polypeptide 1
GH_A10G2123	7.18333	2.27667	-1.65773	7.70839e-05	Pentatricopeptide repeat (PPR) superfamily protein
GH_A10G2133	2.50333	6.88	1.45856	0.000255765	O-fucosyltransferase family protein
GH_A10G2136	0.393333	1.8	2.19417	0.000891088	unknown
GH_A10G2173	127.763	59.9367	-1.09196	0.000167405	Single-stranded nucleic acid binding R3H protein
GH_A10G2233	21.9633	10.3733	-1.08222	0.00037891	phosphoglucosamine mutase family protein
GH_A10G2255	33.5867	6.83	-2.29793	5.37002e-11	P-loop containing nucleoside triphosphate hydrolases superfamily protein
GH_A10G2267	29.58	77.6533	1.39243	2.92549e-07	phosphoglucosamine mutase family protein
GH_A10G2274	1.21333	0.176667	-2.77987	0.00204213	Ribonuclease H-like superfamily protein
GH_A10G2284	0.726667	0.001	-9.50515	0.00191132	Seven transmembrane MLO family protein
GH_A10G2290	0.36	2.1	2.54432	0.000364256	RNA-binding (RRM/RBD/RNP motifs) family protein
GH_A10G2297	28.92	8.31333	-1.79857	1.20981e-08	Ypt/Rab-GAP domain of gyp1p superfamily protein
GH_A10G2318	2.01667	0.001	-10.9778	6.61445e-08	alpha/beta-Hydrolases superfamily protein
GH_A10G2328	19.7	8.15667	-1.27214	0.000293519	sulfate transporter 4%3B2
GH_A10G2349	0.19	1.77	3.21968	0.000380198	3-ketoacyl-CoA synthase 19
GH_A10G2370	17.3	1.57333	-3.45888	2.36289e-05	C2H2 and C2HC zinc fingers superfamily protein
GH_A10G2409	3.13	0.296667	-3.39925	7.39975e-06	Disease resistance protein (TIR-NBS-LRR class) family
GH_A10G2417	0.0433333	56.0367	10.3367	8.00142e-59	DNA/RNA-binding protein Kin17%2C conserved region
GH_A10G2456	1.57333	8.33667	2.40565	1.10614e-05	Tetratricopeptide repeat (TPR)-like superfamily protein
GH_A10G2466	85.6867	36.9467	-1.21363	5.59439e-05	Protein kinase family protein
GH_A10G2501	2.70333	0.28	-3.27124	0.000759757	ROP guanine nucleotide exchange factor 5
GH_A10G2505	3.12	0.0833333	-5.22651	4.11336e-06	UDP-glucosyl transferase 85A3
GH_A10G2514	0.923333	0.0866667	-3.4133	0.00427084	F-box and associated interaction domains-containing protein
GH_A10G2524	20.4333	4.7	-2.12019	2.23544e-06	proline transporter 1
GH_A10G2605	6.45667	0.296667	-4.44387	7.03717e-09	Alpha/beta hydrolase related protein
GH_A10G2630	1.15333	0.0433333	-4.73419	7.48562e-05	SLOW GROWTH 1
GH_A10G2644	2.69333	7.84333	1.54207	0.00100363	UDP-glucose pyrophosphorylase 3
GH_A10G2653	17.7667	5.90667	-1.58876	1.96163e-05	Protein phosphatase 2C family protein
GH_A10G2665	5.04667	1.66	-1.60415	0.00111107	NB-ARC domain-containing disease resistance protein
GH_A10G2678	4.08	0.0433333	-6.55695	1.18454e-09	autoinhibited Ca2+-ATPase 11
GH_A11G0009	9.46333	2.16667	-2.12687	6.97876e-08	pantothenate kinase 2
GH_A11G0019	4.63333	26.4067	2.51078	2.01785e-11	purple acid phosphatase 17
GH_A11G0029	0.05	0.876667	4.13203	0.00162388	Pathogenesis-related thaumatin superfamily protein
GH_A11G0089	0.0966667	0.983333	3.34659	0.00204465	BCL-2-associated athanogene 1
GH_A11G0132	3.08333	0.15	-4.36146	1.03374e-08	WRKY family transcription factor
GH_A11G0146	1.42	0.106667	-3.73471	0.000195761	Yippee family putative zinc-binding protein
GH_A11G0148	6.57667	1.84	-1.83765	0.00244923	oligopeptide transporter 1
GH_A11G0165	37.8033	18.1667	-1.05722	0.000308906	TMPIT-like protein
GH_A11G0175	23.5433	9.74667	-1.27234	0.000148611	Lung seven transmembrane receptor family protein
GH_A11G0247	0.001	0.676667	9.4023	0.00254885	transmembrane protein
GH_A11G0258	49.6933	22.6233	-1.13524	0.00144157	acyl-CoA oxidase 1
GH_A11G0330	10.9	4.77667	-1.19025	0.00117394	basic helix-loop-helix (bHLH) DNA-binding superfamily protein
GH_A11G0345	3.56333	1.31	-1.44366	0.00302269	hypothetical protein
GH_A11G0351	3.12667	0.001	-11.6104	2.12471e-07	Leucine-rich repeat protein kinase family protein
GH_A11G0354	36.5733	17.4533	-1.06729	5.88628e-05	ELM2 domain protein
GH_A11G0357	17.32	36.2	1.06355	5.0821e-05	glycine-rich RNA-binding protein 3
GH_A11G0384	7.24	0.863333	-3.068	3.60707e-05	hypothetical protein
GH_A11G0386	5.51	1.65	-1.73959	0.00151323	AMP-dependent synthetase and ligase family protein
GH_A11G0392	20.7133	4.09333	-2.33921	2.96269e-06	glucuronoxylan 4-O-methyltransferase-like protein (DUF579)
GH_A11G0427	38.09	81.2733	1.09337	0.000161787	Ribosomal protein L23/L15e family protein
GH_A11G0438	22.3533	50.72	1.18206	4.71581e-05	Protein phosphatase 2C family protein
GH_A11G0462	2.23333	8.27333	1.88927	4.39907e-07	alpha/beta-Hydrolases superfamily protein
GH_A11G0476	4.32	0.001	-12.0768	1.33299e-10	protein kinase family protein / peptidoglycan-binding LysM domain-containing protein
GH_A11G0477	2.6	0.001	-11.3443	5.32678e-07	protein kinase family protein / peptidoglycan-binding LysM domain-containing protein
GH_A11G0478	1.93667	0.133333	-3.86047	0.000157821	chitin elicitor receptor kinase 1
GH_A11G0502	39.2667	17.6633	-1.15255	8.39221e-05	poly(A) binding protein 4
GH_A11G0517	36.7933	73.6267	1.00078	0.00145851	Translation protein SH3-like family protein
GH_A11G0568	2.17667	6.08667	1.48353	0.00195839	thionin-like protein
GH_A11G0623	36.2467	1.99667	-4.18218	9.25892e-11	hypothetical protein
GH_A11G0640	38.8233	13.5933	-1.51402	4.84367e-06	methyl esterase 11
GH_A11G0646	5.31	2.02333	-1.39198	0.00181142	magnesium transporter%2C putative (DUF803)
GH_A11G0727	1.11	0.09	-3.62449	0.00113375	SNF1 kinase homolog 10
GH_A11G0773	15.9067	2.76333	-2.52515	5.39885e-09	peptidyl-prolyl cis-trans isomerase
GH_A11G0785	2.45	6.65	1.44057	0.00221056	tubulin alpha-5
GH_A11G0790	13.4267	6.26333	-1.1001	0.000272167	hypothetical protein (DUF1639)
GH_A11G0817	11.2167	3.07	-1.86933	0.000455634	Flavin-binding monooxygenase family protein
GH_A11G0841	1.06	5.44	2.35954	1.63347e-05	AT-hook motif nuclear-localized protein 22
GH_A11G0847	1.05667	4.99	2.23952	5.32759e-05	growth-regulating factor 9
GH_A11G0915	4.87333	19.3533	1.9896	1.54078e-06	beta-amylase 7
GH_A11G0919	14.4767	0.68	-4.41205	9.01251e-05	osmotin 34
GH_A11G0933	2.13667	0.43	-2.31295	0.0030106	cytochrome P450%2C family 86%2C subfamily A%2C polypeptide 8
GH_A11G0991	4.69333	1.05	-2.16022	6.32789e-05	Auxin-responsive GH3 family protein
GH_A11G0995	37.2533	5.35	-2.79976	0.000392241	UDP-Glycosyltransferase superfamily protein
GH_A11G0999	21.04	9.86667	-1.0925	0.000281115	regulatory component of ABA receptor 1
GH_A11G1023	0.001	0.616667	9.26835	0.00207845	LOB domain-containing protein 11
GH_A11G1034	1.94667	0.216667	-3.16746	0.00247048	P-loop containing nucleoside triphosphate hydrolases superfamily protein
GH_A11G1049	0.273333	5.34667	4.28991	5.81921e-12	IQ-domain 17
GH_A11G1053	3.72	8.51	1.19386	0.000935583	K-box region and MADS-box transcription factor family protein
GH_A11G1078	26.8067	57.5933	1.10331	0.00198948	Cysteine proteinases superfamily protein
GH_A11G1083	2.52667	0.576667	-2.13143	0.00412639	RAD-like 6
GH_A11G1091	8.22667	2.78667	-1.56177	0.000308111	WRKY family transcription factor
GH_A11G1103	19.29	56.3267	1.54596	1.24881e-09	integrator complex subunit-like protein
GH_A11G1106	5.35	1.66333	-1.68546	0.000827787	S-adenosylmethionine synthetase 2
GH_A11G1109	1.08	0.106667	-3.33985	0.00308495	Pol-like polyprotein/retrotransposon
GH_A11G1124	1.51667	0.001	-10.5667	0.000379103	myb domain protein 2
GH_A11G1140	4.86667	9.94333	1.0308	0.00261921	nuclear encoded CLP protease 5
GH_A11G1143	9.99	3.86333	-1.37064	0.000731882	Calcium-dependent phosphotriesterase superfamily protein
GH_A11G1161	15.7233	31.8967	1.0205	0.000443021	stress response NST1-like protein (DUF1645)
GH_A11G1164	6.01	16.8167	1.48445	0.0029015	cotton fiber protein
GH_A11G1170	0.146667	1.32667	3.17719	0.00169441	hypothetical protein
GH_A11G1171	0.05	0.753333	3.91329	0.00410344	galacturonosyltransferase-like 7
GH_A11G1194	20.98	53.7167	1.35636	2.10925e-06	Ribosomal L22e protein family
GH_A11G1203	0.916667	0.0433333	-4.40285	0.00194381	ralf-like 33
GH_A11G1214	3.71667	0.26	-3.83743	2.2073e-08	unknown
GH_A11G1227	0.963333	3.09333	1.68306	0.00254177	F-box/RNI-like superfamily protein
GH_A11G1291	256.837	526.36	1.0352	0.00203288	responsive to abscisic acid 28
GH_A11G1305	62.7533	30.68	-1.03239	0.00161189	BEACH-DOMAIN HOMOLOG A1
GH_A11G1309	0.253333	1.82667	2.8501	8.8858e-05	zinc finger CCCH domain protein
GH_A11G1312	54.4933	114.8	1.07497	7.05068e-05	Class I glutamine amidotransferase-like superfamily protein
GH_A11G1354	0.001	0.6	9.22882	0.00178517	Undecaprenyl pyrophosphate synthetase family protein
GH_A11G1356	7.49	0.956667	-2.96888	0.000361317	ethylene response factor 1
GH_A11G1360	15.2267	5.27333	-1.52981	0.00149899	actin depolymerizing factor 6
GH_A11G1383	5.20667	0.47	-3.46963	2.40268e-07	Leucine-rich repeat receptor-like protein kinase family protein
GH_A11G1386	11.7767	5.80333	-1.02098	0.00372726	pentatricopeptide (PPR) repeat protein
GH_A11G1412	0.18	1.99	3.4667	5.57276e-05	transmembrane kinase-like 1
GH_A11G1416	3.94667	1.48	-1.41504	0.0019623	peroxisomal 3-ketoacyl-CoA thiolase 3
GH_A11G1421	27.0867	13.11	-1.04692	0.000384183	Galactose oxidase/kelch repeat superfamily protein
GH_A11G1423	67.3667	28.3967	-1.24631	0.000213782	Tetratricopeptide repeat (TPR)-like superfamily protein
GH_A11G1439	6.92	0.956667	-2.85468	2.10305e-07	kinase family with leucine-rich repeat domain-containing protein
GH_A11G1445	9.12	19.9067	1.12615	0.000125271	global transcription factor group B1
GH_A11G1514	3.79333	8.68	1.19423	0.00247796	formin homology 1
GH_A11G1527	0.573333	5.69333	3.31183	0.000583582	ribulose-bisphosphate carboxylase
GH_A11G1555	3.39333	7.27333	1.09991	0.00365137	RPM1-interacting protein 4 (RIN4) family protein
GH_A11G1556	274.33	45.6733	-2.58649	2.48808e-16	acetoacetyl-CoA thiolase 2
GH_A11G1557	12.61	4.68	-1.42999	9.68728e-05	nudix hydrolase homolog 2
GH_A11G1563	5.32333	1.94333	-1.4538	0.00214798	Tetratricopeptide repeat (TPR)-like superfamily protein
GH_A11G1574	21.16	6.27667	-1.75327	2.07313e-06	Protein kinase superfamily protein
GH_A11G1585	0.001	0.81	9.66178	0.00273577	unknown
GH_A11G1586	0.68	0.001	-9.40939	0.00104155	ENHANCED DOWNY MILDEW 2
GH_A11G1590	18.46	39.4733	1.09648	0.000112007	lipid-binding serum glycoprotein family protein
GH_A11G1597	11.73	24.8633	1.08382	0.00163994	PDI-like 2-2
GH_A11G1628	26.2933	6.95667	-1.91823	3.2347e-05	phosphorylcholine cytidylyltransferase
GH_A11G1629	11.95	2.41333	-2.30791	0.000428922	VQ motif-containing protein
GH_A11G1653	4.87667	1.11	-2.13534	3.82218e-05	NB-ARC domain-containing disease resistance protein
GH_A11G1664	7.68	2.28	-1.75207	0.000566922	Regulator of chromosome condensation (RCC1) family protein
GH_A11G1670	0.05	3.24333	6.01941	1.6938e-08	unknown
GH_A11G1734	18.4	7.83	-1.23262	3.5006e-05	HEAT repeat-containing protein
GH_A11G1737	2.12333	0.09	-4.56026	0.000452527	Leucine-rich repeat protein kinase family protein
GH_A11G1767	4.56667	0.666667	-2.7761	2.73898e-05	ARM repeat superfamily protein
GH_A11G1772	47.9333	23.81	-1.00946	0.000317763	cytosolic NADP+-dependent isocitrate dehydrogenase
GH_A11G1783	0.186667	3.07333	4.04127	3.19609e-08	selection/upkeep of intraepithelial T-cells protein
GH_A11G1794	179.23	86.1333	-1.05717	0.000133601	RNA polymerase II large subunit
GH_A11G1800	3.03	0.76	-1.99525	0.00244209	hypothetical protein
GH_A11G1801	3.04667	0.33	-3.20669	0.00304024	Eukaryotic aspartyl protease family protein
GH_A11G1811	0.893333	0.001	-9.80305	0.000115608	RAC-like 1
GH_A11G1812	0.653333	0.001	-9.35168	0.00206936	3-dehydroquinate synthase
GH_A11G1835	14.6133	6.72333	-1.12004	0.000693441	calcium-dependent protein kinase 28
GH_A11G1872	54.7633	20.4333	-1.42229	0.000875599	GATA transcription factor 5
GH_A11G1888	1.16	0.0433333	-4.7425	0.00253121	alpha/beta-Hydrolases superfamily protein
GH_A11G1895	2.41667	8.04	1.73418	3.13563e-05	P-loop containing nucleoside triphosphate hydrolases superfamily protein
GH_A11G1896	55.6367	113.243	1.02532	5.22892e-05	P-loop containing nucleoside triphosphate hydrolases superfamily protein
GH_A11G1912	47.92	16.5433	-1.53438	1.15126e-06	ARM repeat superfamily protein
GH_A11G1929	0.273333	10.28	5.23304	2.79451e-22	Protein kinase superfamily protein
GH_A11G1943	114.637	251.31	1.1324	0.000508417	RmlC-like cupins superfamily protein
GH_A11G1966	24.1367	6.82667	-1.82197	1.60815e-06	Protein kinase superfamily protein
GH_A11G1973	22.2	10.0333	-1.14576	6.02633e-05	Pyridoxal phosphate (PLP)-dependent transferases superfamily protein
GH_A11G1980	11.2267	24.9933	1.15461	1.08771e-05	Disease resistance protein (CC-NBS-LRR class) family
GH_A11G1987	14.2967	6.73	-1.087	0.0011034	CDPK-related kinase
GH_A11G1991	1.07667	2.98	1.46874	0.00293125	ternary complex factor MIP1 leucine-zipper protein (Protein of unknown function%2C DUF547)
GH_A11G2050	13.73	3.14667	-2.12544	1.21511e-05	WRKY DNA-binding protein 15
GH_A11G2073	0.001	2.08667	11.027	1.05649e-07	PLC-like phosphodiesterases superfamily protein
GH_A11G2102	0.19	1.59	3.06496	0.000198042	Lipase/lipooxygenase%2C PLAT/LH2 family protein
GH_A11G2110	1.17333	3.38333	1.52783	0.00265746	VQ motif-containing protein
GH_A11G2135	1.59	0.323333	-2.29793	0.00172823	mediator of RNA polymerase II transcription subunit
GH_A11G2183	7.74	16.06	1.05307	0.00205424	FAD-binding protein
GH_A11G2221	1.21667	4.64667	1.93326	2.96403e-05	Zinc finger (C3HC4-type RING finger) family protein
GH_A11G2259	10.45	2.39	-2.12842	0.00017529	VQ motif-containing protein
GH_A11G2265	6.89667	21.7767	1.65881	1.5509e-05	Polynucleotidyl transferase%2C ribonuclease H-like superfamily protein
GH_A11G2273	7.02667	15.1767	1.11094	0.000297092	Tetratricopeptide repeat (TPR)-like superfamily protein
GH_A11G2342	10.6933	2.23333	-2.25944	2.28762e-06	Protein kinase superfamily protein
GH_A11G2410	0.2	1.41667	2.82443	0.000412358	ABC-2 type transporter family protein
GH_A11G2434	20.34	7.96	-1.35348	0.00357305	Major facilitator superfamily protein
GH_A11G2478	4.24	0.17	-4.64046	7.70032e-09	cinnamate-4-hydroxylase
GH_A11G2533	6.76333	23.95	1.82422	6.31492e-10	transducin family protein / WD-40 repeat family protein
GH_A11G2538	3.33333	7.91333	1.24732	0.0024934	maltase-glucoamylase%2C intestinal protein
GH_A11G2547	13.0833	27.9467	1.09495	0.00291785	SET domain protein 20
GH_A11G2573	1.14667	0.001	-10.1632	2.90275e-05	HSP20-like chaperones superfamily protein
GH_A11G2574	13.3033	5.49333	-1.27603	0.00107364	RNA binding (RRM/RBD/RNP motifs) family protein
GH_A11G2584	4.38667	13.2467	1.59443	6.76519e-05	tubulin alpha-5
GH_A11G2585	4.05	11.34	1.48543	0.00185052	copper/zinc superoxide dismutase 3
GH_A11G2600	25.2567	3.52333	-2.84165	4.69942e-09	transmembrane protein
GH_A11G2630	22.5833	7.53667	-1.58326	0.000363631	sodium hydrogen exchanger 2
GH_A11G2637	5.07	0.326667	-3.95609	3.82594e-05	unknown
GH_A11G2705	4.65333	0.19	-4.61419	1.73733e-07	hypothetical protein
GH_A11G2776	11.0233	22.5333	1.0315	0.000274982	endoribonuclease
GH_A11G2786	24.3267	8.41333	-1.53179	6.75964e-05	phosphoenolpyruvate carboxylase kinase 1
GH_A11G2788	0.213333	5.60333	4.7151	8.54109e-11	indoleacetic acid-induced protein 16
GH_A11G2797	12.2	5.73	-1.09027	0.00365558	DREB2A-interacting protein 2
GH_A11G2804	0.356667	1.74	2.28644	0.00216769	WRKY DNA-binding protein 74
GH_A11G2816	4.18667	9.96333	1.25083	0.0011508	SSXT family protein
GH_A11G2824	0.606667	5.83333	3.26534	1.66586e-10	AT-hook motif nuclear-localized protein 20
GH_A11G2874	4.02333	1.04	-1.95181	0.000504904	Cytidine/deoxycytidylate deaminase family protein
GH_A11G2892	22.0533	10.7233	-1.04024	0.000504743	transcription regulator NOT2/NOT3/NOT5 family protein
GH_A11G2926	0.883333	0.001	-9.78681	0.000862045	inosine-uridine preferring nucleoside hydrolase family protein
GH_A11G2927	1.24333	3.43667	1.4668	0.00335693	histidine-containing phosphotransfer factor 5
GH_A11G2954	5.37	0.253333	-4.40581	0.000191692	RING/U-box superfamily protein
GH_A11G2957	6.46	0.216667	-4.89799	1.16774e-08	Eukaryotic aspartyl protease family protein
GH_A11G2989	4.18333	1.59333	-1.3926	0.0028003	RECQ helicase SIM
GH_A11G2992	14.9167	0.0633333	-7.87974	7.72334e-23	respiratory burst oxidase-like protein
GH_A11G2993	1	3.37333	1.75417	0.00127747	Heavy metal transport/detoxification superfamily protein
GH_A11G3006	116.01	302.263	1.38156	7.15917e-05	Dormancy/auxin associated family protein
GH_A11G3012	28.4733	6.87667	-2.04983	7.90103e-06	Nodulin MtN3 family protein
GH_A11G3038	8.74	18.32	1.06771	0.000725189	DEA(D/H)-box RNA helicase family protein
GH_A11G3066	31.02	9.87	-1.65208	1.57902e-05	Uncharacterized protein
GH_A11G3136	0.76	0.001	-9.56986	0.00261661	Disease resistance-responsive (dirigent-like protein) family protein
GH_A11G3159	3.62333	0.176667	-4.35822	0.00367816	cell wall / vacuolar inhibitor of fructosidase 2
GH_A11G3279	0.126667	6.91	5.76958	1.62385e-16	unknown
GH_A11G3292	2.07333	0.001	-11.0177	1.52302e-05	Leucine-rich repeat transmembrane protein kinase
GH_A11G3320	3.44	0.88	-1.96683	0.000178651	Ribosomal protein S5/Elongation factor G/III/V family protein
GH_A11G3372	19.9967	1.06667	-4.22858	1.51101e-20	mevalonate kinase
GH_A11G3384	0.001	0.946667	9.88671	0.000160947	transmembrane receptors / ATP binding protein
GH_A11G3410	0.526667	3.01667	2.51799	0.000263479	hypothetical protein (DUF868)
GH_A11G3455	3.28	7.06333	1.10665	0.00309247	weak chloroplast movement under blue light protein (DUF827)
GH_A11G3496	76.6433	34.6533	-1.14517	6.44321e-06	Transcription elongation factor (TFIIS) family protein
GH_A11G3511	1.94667	0.176667	-3.4619	0.00012764	binding protein
GH_A11G3525	52.13	25.8267	-1.01325	0.00118204	glycosyltransferase-like protein
GH_A11G3570	0.0533333	2.78333	5.70563	5.39928e-09	NB-ARC domain-containing disease resistance protein
GH_A11G3617	0.001	0.753333	9.55714	0.000467826	LRR and NB-ARC domains-containing disease resistance protein
GH_A11G3657	39.68	5.76	-2.78427	1.2316e-20	unknown
GH_A11G3714	1.49667	0.133333	-3.48864	0.00119891	exocyst subunit exo70 family protein H4
GH_A11G3719	1424.85	668.92	-1.0909	8.3915e-05	heat shock cognate protein 70-1
GH_A11G3720	13.6833	4.04333	-1.7588	8.94858e-05	Core-2/I-branching beta-1%2C6-N-acetylglucosaminyltransferase family protein
GH_A11G3721	7.45	0.346667	-4.42562	6.79593e-06	Transcription factor DP
GH_A11G3729	11.4267	4.31	-1.40664	0.00119377	Haloacid dehalogenase-like hydrolase (HAD) superfamily protein
GH_A11G3736	112.07	27.8433	-2.009	5.64625e-12	E3 ubiquitin-protein ligase RLIM-like protein
GH_A11G3753	4.83	0.443333	-3.44556	2.51979e-07	Protein kinase superfamily protein
GH_A12G0001	2.31667	0.543333	-2.09214	0.00138364	Regulatory-associated protein of TOR 1
GH_A12G0020	3.81333	0.133333	-4.83794	6.89479e-06	TRICHOME BIREFRINGENCE-LIKE 6
GH_A12G0026	1.08333	0.0433333	-4.64386	0.00247779	FORKED 1
GH_A12G0105	21.7567	7.68667	-1.50103	0.000551892	Transducin/WD40 repeat-like superfamily protein
GH_A12G0107	12.7233	5.80667	-1.13169	0.000869864	chloride channel E
GH_A12G0108	1.28	0.001	-10.3219	7.35931e-05	dihydroflavonol 4-reductase-like1
GH_A12G0124	14.9533	6.43333	-1.21683	0.00120267	DNA-binding bromodomain-containing protein
GH_A12G0136	10.6733	22.27	1.06109	0.000324541	cAMP-regulated phosphoprotein 19-related protein
GH_A12G0140	24.59	12.2867	-1.00098	0.000821049	translocon at the outer membrane of chloroplasts 64-V
GH_A12G0142	8.92667	3.71	-1.2667	0.00196207	UDP-glucosyl transferase 85A2
GH_A12G0147	42.2167	5.05333	-3.06251	1.89459e-07	LMBR1-like membrane protein
GH_A12G0186	2.02667	0.43	-2.2367	0.00249176	Leucine-rich repeat (LRR) family protein
GH_A12G0193	0.001	0.793333	9.63178	0.000255366	CYCLIN A3%3B4
GH_A12G0209	2.17333	0.533333	-2.0268	0.00147818	D-3-phosphoglycerate dehydrogenase
GH_A12G0213	0.18	1.73	3.2647	0.000291658	UDP-glycosyltransferase 73B4
GH_A12G0214	4.32333	0.543333	-2.99223	8.8541e-07	S-adenosyl-L-methionine-dependent methyltransferases superfamily protein
GH_A12G0216	4.85	0.606667	-2.99901	1.77063e-05	PLC-like phosphodiesterases superfamily protein
GH_A12G0220	3.24333	0.606667	-2.4185	4.86242e-05	Thioredoxin superfamily protein
GH_A12G0223	37.9067	7.95	-2.25342	6.1358e-15	hypothetical protein
GH_A12G0237	1.99667	0.106667	-4.22641	0.000163011	calmodulin-binding protein (DUF1645)
GH_A12G0312	3.39333	0.59	-2.52392	0.000321838	Plant regulator RWP-RK family protein
GH_A12G0322	85.0667	36.5367	-1.21925	4.23787e-05	DNA-directed RNA polymerase subunit beta%2C putative (DUF630 and DUF632)
GH_A12G0353	3.52667	7.99667	1.18109	0.00120639	chaperone (DUF3353)
GH_A12G0357	79.7133	24.96	-1.6752	6.93688e-05	phospholipase-like protein (PEARLI 4) family protein
GH_A12G0399	1.73333	0.0433333	-5.32193	0.00142343	unknown
GH_A12G0432	3.4	7.72	1.18307	0.00289998	aminoalcoholphosphotransferase 1
GH_A12G0444	28	11.8267	-1.24338	5.16624e-06	cation-chloride co-transporter 1
GH_A12G0445	24.2533	55.87	1.20389	3.89154e-05	multidrug resistance-associated protein 13
GH_A12G0465	5.32667	0.196667	-4.75941	1.06425e-07	VQ motif-containing protein
GH_A12G0484	1.66667	0.303333	-2.45799	0.00188801	cationic amino acid transporter 5
GH_A12G0498	7.94667	1.94333	-2.03182	0.00295454	CTP synthase family protein
GH_A12G0526	33.93	14.6933	-1.2074	0.000119179	Mannose-6-phosphate isomerase%2C type I
GH_A12G0559	3.23333	0.683333	-2.24236	0.00036393	Calcium-dependent lipid-binding (CaLB domain) family protein
GH_A12G0562	14.2767	0.001	-13.8014	1.52034e-12	cytochrome P450%2C family 81%2C subfamily D%2C polypeptide 8
GH_A12G0585	67.44	31.2867	-1.10806	0.00217834	aconitase 1
GH_A12G0607	0.0433333	0.753333	4.11974	0.00296204	ATP binding microtubule motor family protein
GH_A12G0640	16.1733	0.126667	-6.99644	4.09851e-26	hypothetical protein
GH_A12G0714	5.14	11.4733	1.15844	0.000431336	actin binding protein
GH_A12G0715	4.96667	12.0567	1.27948	0.000538403	unknown
GH_A12G0765	11.7967	39.8333	1.7556	1.47556e-07	Granulin repeat cysteine protease family protein
GH_A12G0939	0.001	1.05667	10.0453	2.58828e-05	nucleic acid binding / zinc ion binding protein
GH_A12G0991	4.54667	0.796667	-2.51276	0.00239144	cinnamyl alcohol dehydrogenase 8
GH_A12G1054	92.0733	40.1667	-1.19678	6.52332e-05	polyamine oxidase 2
GH_A12G1080	0.0833333	1.28667	3.9486	0.00021037	Pollen Ole e 1 allergen and extensin family protein
GH_A12G1107	5.88	13.6633	1.21642	0.00016012	dynamin-like protein
GH_A12G1155	9.83667	19.8633	1.01387	0.000407871	TRIGALACTOSYLDIACYLGLYCEROL-like protein
GH_A12G1157	10.6667	0.3	-5.152	1.46828e-17	purine permease 11
GH_A12G1182	26.1433	3.37667	-2.95277	1.45452e-09	glutathione S-transferase zeta 1
GH_A12G1198	2.34667	5.98333	1.35034	0.00269111	EXS (ERD1/XPR1/SYG1) family protein
GH_A12G1238	12.3067	4.10667	-1.5834	3.65544e-06	MAP kinase 4
GH_A12G1265	8.49	17.55	1.04763	0.00034654	G-box binding factor 3
GH_A12G1273	3.42667	9.25	1.43265	0.000348484	TRICHOME BIREFRINGENCE-LIKE 25
GH_A12G1292	2.77	7.23667	1.38544	0.000313085	auxin response factor 9
GH_A12G1320	2.33	0.15	-3.9573	3.3023e-05	3-ketoacyl-CoA synthase 1
GH_A12G1353	37.4133	0.79	-5.56556	7.85735e-15	germin-like protein 10
GH_A12G1369	50.57	16.9167	-1.57984	0.00020263	ATP binding cassette subfamily B4
GH_A12G1424	4.35667	29.1567	2.74253	3.22826e-07	Adenine nucleotide alpha hydrolases-like superfamily protein
GH_A12G1442	14.6533	2.85333	-2.36051	5.54523e-08	P-loop containing nucleoside triphosphate hydrolases superfamily protein
GH_A12G1487	165.857	69.69	-1.25091	4.79284e-05	AAA-type ATPase family protein
GH_A12G1506	25.5033	55.7133	1.12734	0.000113307	Zinc-binding ribosomal protein family protein
GH_A12G1545	1.13333	3.33333	1.55639	0.00336968	UBX domain-containing protein
GH_A12G1634	43.8733	15.2233	-1.52706	9.31836e-07	ATP-citrate lyase A-1
GH_A12G1653	8.85	2.78667	-1.66714	3.27386e-05	Cysteine proteinases superfamily protein
GH_A12G1681	11.62	5.26	-1.14348	0.000566919	chaperone protein dnaJ-like protein
GH_A12G1687	1.52333	7.96	2.38554	5.19714e-07	glucuronoxylan 4-O-methyltransferase-like protein (DUF579)
GH_A12G1695	4.88667	19.2833	1.98043	3.15608e-07	Heavy metal transport/detoxification superfamily protein
GH_A12G1700	12.15	5.36333	-1.17975	0.000256315	TPX2 (targeting protein for Xklp2) protein family
GH_A12G1701	0.0433333	1.20667	4.79941	5.97275e-05	sulfate transporter 91
GH_A12G1720	83.0433	37.16	-1.16011	3.14534e-05	indeterminate(ID)-domain 5
GH_A12G1735	5.45	1.98667	-1.45591	0.00429255	PLATZ transcription factor family protein
GH_A12G1745	42.1467	15.8933	-1.407	0.000361374	NAD(P)-linked oxidoreductase superfamily protein
GH_A12G1754	37.23	6.26333	-2.57146	1.5372e-10	Transmembrane protein 97%2C Putative
GH_A12G1755	40.4167	7.23667	-2.48155	5.70678e-07	Transmembrane protein 97%2C Putative
GH_A12G1760	34.7733	10.0333	-1.79318	0.000170506	aconitase 3
GH_A12G1785	5.82333	2.30333	-1.33812	0.00271818	ACT domain repeat 4
GH_A12G1800	29.6233	9.34333	-1.66472	1.64283e-05	receptor-like protein kinase 2
GH_A12G1818	12.71	33.7967	1.41092	1.54597e-06	Ribonuclease H-like superfamily protein
GH_A12G1819	10.4767	3.77667	-1.47199	0.000155219	T-box transcription factor%2C putative (DUF863)
GH_A12G1834	7.43667	2.36667	-1.6518	0.000568883	NAC-like%2C activated by AP3/PI
GH_A12G1848	69.1367	33.0833	-1.06335	2.73362e-05	sphingoid base hydroxylase 2
GH_A12G1853	0.001	0.62	9.27612	0.00232621	basic helix-loop-helix (bHLH) DNA-binding family protein
GH_A12G1870	8.99	1.87	-2.26528	0.000217606	hypothetical protein
GH_A12G1881	2.33333	0.616667	-1.91983	0.00176374	Plasma-membrane choline transporter family protein
GH_A12G1884	9.13	3.2	-1.51254	0.00354003	Metallo-hydrolase/oxidoreductase superfamily protein
GH_A12G1885	20.2233	5.61667	-1.84823	2.80842e-05	myb-like transcription factor family protein
GH_A12G1917	55.0567	13.96	-1.97962	3.67697e-05	ATPase E1-E2 type family protein / haloacid dehalogenase-like hydrolase family protein
GH_A12G1930	82.7033	39.7733	-1.05614	1.64376e-05	Dynein light chain type 1 family protein
GH_A12G1944	1.02333	0.0633333	-4.01417	0.000750222	WRKY DNA-binding protein 61
GH_A12G1948	17.71	4.14667	-2.09454	3.4098e-05	ABC2 homolog 6
GH_A12G1970	14.61	5.48	-1.41471	4.78376e-05	light-harvesting chlorophyll-protein complex I subunit A4
GH_A12G1991	8.31333	1.69	-2.2984	7.95735e-06	Leucine-rich repeat protein kinase family protein
GH_A12G2029	11.0167	27.7433	1.33245	7.51142e-06	COBRA-like extracellular glycosyl-phosphatidyl inositol-anchored protein family
GH_A12G2050	9.89333	30.0967	1.60508	3.40889e-06	cytochrome P450%2C family 71%2C subfamily A%2C polypeptide 25
GH_A12G2052	5.63	13.0067	1.20804	0.00141239	Rhodanese/Cell cycle control phosphatase superfamily protein
GH_A12G2056	3.29	31.7333	3.26984	7.63541e-12	seed imbibition 2
GH_A12G2061	1.06	0.15	-2.82103	0.0032358	hypothetical protein
GH_A12G2077	9.3	4.59333	-1.01769	0.00344465	AAA-type ATPase family protein
GH_A12G2092	2.39	0.58	-2.04289	0.000905275	Polynucleotidyl transferase%2C ribonuclease H-like superfamily protein
GH_A12G2121	10.6933	3.79333	-1.49517	3.01261e-05	DHHC-type zinc finger family protein
GH_A12G2134	2.57667	0.386667	-2.73634	0.00211502	Integrase-type DNA-binding superfamily protein
GH_A12G2141	34.3533	14.54	-1.24042	0.00142099	stress up-regulated Nod 19 protein
GH_A12G2171	2.05333	0.001	-11.0038	0.00322735	Protein kinase superfamily protein
GH_A12G2173	13.1767	2.54	-2.37509	1.27432e-05	N-terminal nucleophile aminohydrolases (Ntn hydrolases) superfamily protein
GH_A12G2190	2.08	0.233333	-3.15612	0.000735464	Haloacid dehalogenase-like hydrolase (HAD) superfamily protein
GH_A12G2212	4.97667	1.75	-1.50782	0.00144062	embryo defective 3006
GH_A12G2213	1.86667	0.443333	-2.074	0.00367483	cytochrome P450%2C family 707%2C subfamily A%2C polypeptide 1
GH_A12G2222	24.6167	49.3967	1.00478	0.000512343	transglutaminase family protein
GH_A12G2227	6.65667	14.69	1.14196	0.000240546	S-adenosyl-L-methionine-dependent methyltransferases superfamily protein
GH_A12G2239	11.6233	1.00333	-3.53415	1.43643e-07	UDP-glucosyl transferase 73B5
GH_A12G2243	1.67	4.81333	1.52719	0.000889113	basic pentacysteine 7
GH_A12G2248	1.84667	0.153333	-3.59018	0.000201577	NB-ARC domain-containing disease resistance protein
GH_A12G2255	25.3567	6.87	-1.88398	4.60091e-10	GHMP kinase family protein
GH_A12G2284	17.7467	6.93333	-1.35593	0.00245808	PLATZ transcription factor family protein
GH_A12G2292	0.15	1.82667	3.60618	0.000119082	hypothetical protein
GH_A12G2325	108.353	256.453	1.24295	1.66463e-05	hypothetical protein (DUF581)
GH_A12G2348	6.42667	15.22	1.24383	0.000305867	ubiquitin C-terminal hydrolase 3
GH_A12G2352	1.36333	0.09	-3.92107	0.000386708	H[+]-ATPase 11
GH_A12G2353	8.88333	2.97333	-1.57902	0.00122082	PPPDE putative thiol peptidase family protein
GH_A12G2359	143.15	62.4267	-1.19729	0.000680627	myb-like transcription factor family protein
GH_A12G2416	8.16667	1.89333	-2.10882	1.26882e-05	Leucine-rich repeat protein kinase family protein
GH_A12G2438	3.81	16.0867	2.078	4.16187e-09	growth-regulating factor 2
GH_A12G2448	26.98	2.88667	-3.22441	4.63412e-11	hydroxymethylglutaryl-CoA synthase / HMG-CoA synthase / 3-hydroxy-3-methylglutaryl coenzyme A synthase
GH_A12G2464	95.9767	228.007	1.24832	0.000114745	UDP-D-glucose/UDP-D-galactose 4-epimerase 1
GH_A12G2492	22.73	2.24667	-3.33874	9.16829e-10	BTB/POZ domain with WD40/YVTN repeat-like protein
GH_A12G2493	39.9533	16.8233	-1.24785	0.000256309	hydroxyproline-rich glycoprotein family protein
GH_A12G2514	8.13	0.0433333	-7.55163	1.2281e-18	WRKY family transcription factor
GH_A12G2517	2.74667	0.213333	-3.6865	9.04364e-06	Late embryogenesis abundant (LEA) hydroxyproline-rich glycoprotein family
GH_A12G2519	1.4	6.92333	2.30604	7.23817e-07	membrane-associated kinase regulator
GH_A12G2530	54.1533	21.34	-1.34349	2.62379e-05	POZ/BTB containin G-protein 1
GH_A12G2533	7.32667	1.53333	-2.25649	0.000110122	Galactose mutarotase-like superfamily protein
GH_A12G2534	4.08667	23.2433	2.50782	8.83278e-12	cytokinin response factor 2
GH_A12G2535	0.19	1.28333	2.75582	0.00226414	arabinogalactan protein 20
GH_A12G2543	8.94333	0.453333	-4.30217	1.65932e-16	WRKY family transcription factor
GH_A12G2552	1.03	0.001	-10.0084	0.00054332	glycosyl hydrolase 9C2
GH_A12G2594	145.223	387.377	1.41546	0.000408845	methionine gamma-lyase
GH_A12G2603	5.81333	17.6133	1.59923	4.11363e-07	growth-regulating factor 8
GH_A12G2604	0.423333	2.98667	2.81867	5.4069e-06	IQ-domain 18
GH_A12G2607	13.5567	6.16	-1.138	0.00308533	ubiquitin-specific protease 10
GH_A12G2613	4.33667	0.603333	-2.84556	3.48667e-05	Subtilase family protein
GH_A12G2615	6.74667	0.0866667	-6.28255	2.6874e-10	O-methyltransferase 1
GH_A12G2616	8.99667	0.8	-3.49132	5.57782e-09	O-methyltransferase family protein
GH_A12G2636	39.1	14.61	-1.42021	0.000173812	Autophagy-related protein 13
GH_A12G2663	26.1333	55.5033	1.08668	0.000184266	growth-regulating factor 7
GH_A12G2715	0.273333	7.01	4.68068	4.31315e-14	cytokinin response factor 4
GH_A12G2733	1.70333	0.0866667	-4.29674	1.56618e-05	P-loop containing nucleoside triphosphate hydrolases superfamily protein
GH_A12G2739	5.88667	0.613333	-3.26271	9.07357e-05	UDP-glucosyl transferase 88A1
GH_A12G2743	1.84333	0.323333	-2.51122	0.00246483	WRKY DNA-binding protein 27
GH_A12G2749	0.933333	0.0433333	-4.42884	0.000726074	Copper transport protein family
GH_A12G2751	239.603	94.6733	-1.33962	6.7373e-05	heat shock-like protein
GH_A12G2813	107.383	227.943	1.08591	9.18333e-05	GroES-like zinc-binding alcohol dehydrogenase family protein
GH_A12G2821	36.3367	14.5567	-1.31975	6.24113e-05	pfkB-like carbohydrate kinase family protein
GH_A12G2848	1.42333	5.18	1.86368	4.90264e-05	EXORDIUM like 3
GH_A12G2867	44.3167	21.03	-1.0754	0.00166651	CRS1 / YhbY (CRM) domain-containing protein
GH_A12G2888	6.98	2.46333	-1.50262	0.00256085	MAP kinase 9
GH_A12G2889	11.4967	4.39333	-1.38783	6.42735e-05	Protein kinase superfamily protein
GH_A12G2892	5.47	13.1533	1.26582	0.00184591	Calcium-binding EF-hand family protein
GH_A12G2893	0.206667	1.36333	2.72176	0.00319519	Pathogenesis-related thaumatin superfamily protein
GH_A12G2909	3.80667	0.966667	-1.97744	0.000192462	hypothetical protein
GH_A12G2910	1.19	7.65667	2.68575	1.50092e-08	potassium transporter 2
GH_A12G2913	0.763333	5.09667	2.73917	3.02696e-07	MAP kinase kinase 9
GH_A12G2916	7.81333	3.27	-1.25665	0.00222684	extra-large GTP-binding protein 3
GH_A12G2941	0.77	2.89	1.90814	0.000653714	Protein kinase superfamily protein
GH_A12G2958	26.37	8.96333	-1.55679	0.000606159	tryptophan biosynthesis 1
GH_A12G2960	11.4533	4.84	-1.24269	0.000813273	alternative oxidase 1A
GH_A12G2971	4.07667	1.01333	-2.00828	0.00281754	GATA type zinc finger transcription factor family protein
GH_A12G2984	1.30667	17.1367	3.71312	0.000198655	unknown
GH_A13G0017	2.01	0.133333	-3.91409	1.93672e-05	Subtilisin-like serine endopeptidase family protein
GH_A13G0055	12.9733	0.96	-3.75637	1.60945e-05	transmembrane protein
GH_A13G0069	0.883333	5.13333	2.53887	2.07702e-05	expansin A8
GH_A13G0074	12.5433	0.26	-5.59227	5.95919e-05	unknown
GH_A13G0114	69.0967	17.81	-1.95593	1.96086e-07	GHMP kinase family protein
GH_A13G0117	89.0933	44.52	-1.00086	0.00112799	FK506-binding-like protein
GH_A13G0151	25.66	12.31	-1.05969	0.00163735	Clathrin%2C heavy chain
GH_A13G0154	7.06333	17.57	1.31469	0.0017268	zinc finger (CCCH-type) family protein
GH_A13G0177	35.0067	14.9467	-1.22781	9.99431e-06	Nucleotide-sugar transporter family protein
GH_A13G0182	2.07	0.0433333	-5.57801	1.23423e-05	RING/FYVE/PHD zinc finger superfamily protein
GH_A13G0185	3.31333	9.08333	1.45494	5.02523e-05	metallo-beta-lactamase family protein
GH_A13G0186	37.8467	11.7667	-1.68546	2.05702e-06	UDP-Glycosyltransferase superfamily protein
GH_A13G0198	0.001	0.533333	9.05889	0.00296196	ROTUNDIFOLIA like 8
GH_A13G0218	4.42667	0.596667	-2.89122	0.000384961	hercules receptor kinase 1
GH_A13G0231	88.1033	42.4633	-1.05298	0.00181339	Zinc finger (C3HC4-type RING finger) family protein
GH_A13G0248	46.67	1.65	-4.82196	3.2178e-07	unknown
GH_A13G0249	27.9833	1.2	-4.54346	5.97252e-06	unknown
GH_A13G0250	13.05	34.7633	1.41352	8.43503e-05	unknown
GH_A13G0276	2.7	0.0833333	-5.01792	0.00136098	ARM repeat superfamily protein
GH_A13G0292	1.06	0.001	-10.0498	9.26179e-05	anthranilate synthase beta subunit 1
GH_A13G0334	328.807	887.84	1.43306	1.09688e-06	cold%2C circadian rhythm%2C and rna binding 2
GH_A13G0350	0.0533333	1.55667	4.86728	5.94191e-05	BPS1-like protein
GH_A13G0353	2.92333	0.696667	-2.06907	0.000896124	thiamin biosynthesis protein
GH_A13G0359	1.82	0.386667	-2.23478	0.00138567	magnesium transporter 6
GH_A13G0378	41.7767	10.7267	-1.9615	1.71704e-05	Cytochrome P450 superfamily protein
GH_A13G0386	87.6233	15.3267	-2.51527	8.69371e-16	alpha/beta-Hydrolases superfamily protein
GH_A13G0399	14.26	2.81333	-2.34162	2.066e-07	fucosyltransferase 11
GH_A13G0404	6.52667	2.70333	-1.27161	0.0016962	Protein kinase superfamily protein
GH_A13G0419	21.8133	5.54	-1.97725	0.00133814	UDP-glucosyl transferase 73B3
GH_A13G0433	5.23	0.0433333	-6.91519	8.64177e-06	Plant basic secretory protein (BSP) family protein
GH_A13G0452	5.43333	11.2067	1.04445	0.003589	Phototropic-responsive NPH3 family protein
GH_A13G0454	99.6067	37.27	-1.41823	0.00326347	salt tolerance zinc finger
GH_A13G0465	0.55	3.75667	2.77195	1.06945e-06	HXXXD-type acyl-transferase family protein
GH_A13G0498	1.04	0.001	-10.0224	0.00327562	Concanavalin A-like lectin protein kinase family protein
GH_A13G0504	6.90333	1.65	-2.06483	0.00207718	Class I glutamine amidotransferase-like superfamily protein
GH_A13G0520	7.38	2.85333	-1.37097	0.00146276	unknown
GH_A13G0549	10.0867	4.73333	-1.09152	0.00158683	protein phosphatase 2A subunit A2
GH_A13G0552	19.25	5.70333	-1.75498	7.20028e-07	Regulator of Vps4 activity in the MVB pathway protein
GH_A13G0554	4.05	1.19	-1.76696	0.000981385	hypothetical protein
GH_A13G0563	14.6933	5.34333	-1.45935	0.00169074	hypothetical protein
GH_A13G0623	27.0233	61.2433	1.18035	7.16249e-06	Zinc-binding ribosomal protein family protein
GH_A13G0693	13.6433	36.3633	1.41429	4.28111e-05	BRI1-associated receptor kinase
GH_A13G0732	1.87	0.236667	-2.98211	0.000319243	2-oxoglutarate (2OG) and Fe(II)-dependent oxygenase superfamily protein
GH_A13G0743	0.05	0.893333	4.1592	0.00350286	unknown
GH_A13G0760	6.57667	1.11333	-2.56247	6.56182e-06	nudix hydrolase 1
GH_A13G0764	16.3867	7.51667	-1.12436	0.000230316	GRIP/coiled-coil protein%2C putative (DUF1664)
GH_A13G0800	8.25333	19.0167	1.20422	0.00139642	zinc finger homeodomain 1
GH_A13G0859	5.07	17.8867	1.81883	4.23108e-07	Ribonuclease H-like superfamily protein
GH_A13G0955	34.4367	70.3267	1.03013	0.000371064	Ribosomal protein S12/S23 family protein
GH_A13G0987	0.0833333	0.963333	3.53107	0.00135439	SAUR-like auxin-responsive protein family
GH_A13G1007	3.04667	0.386667	-2.97807	3.14368e-06	acetyl Co-enzyme a carboxylase carboxyltransferase alpha subunit
GH_A13G1024	15.8	31.6167	1.00076	0.000512165	chromatin assembly factor-1 (FASCIATA1) (FAS1)
GH_A13G1056	4.73667	13.3433	1.49418	1.16496e-05	zinc knuckle (CCHC-type) family protein
GH_A13G1077	3.88333	1.09667	-1.82417	0.000278522	Armadillo/beta-catenin-like repeat family protein
GH_A13G1091	7.53333	2.06333	-1.86831	0.000121091	Ras-related small GTP-binding family protein
GH_A13G1104	1.08333	0.001	-10.0813	0.00140109	hypothetical protein (DUF1262)
GH_A13G1109	4.57333	1.29333	-1.82215	0.000355366	NSP-interacting kinase 2
GH_A13G1148	0.0933333	10.16	6.76629	4.4565e-25	cardiomyopathy-associated protein
GH_A13G1153	26.85	4.31333	-2.63805	3.06821e-05	ZCF37
GH_A13G1201	6.53333	1.05667	-2.6283	7.34793e-06	RING/U-box superfamily protein
GH_A13G1255	85.3833	29.8233	-1.51751	1.2105e-08	O-acetylserine (thiol) lyase (OAS-TL) isoform A1
GH_A13G1273	1.29333	0.0433333	-4.89947	0.000323278	GDSL-like Lipase/Acylhydrolase superfamily protein
GH_A13G1318	75.8733	36.9	-1.03997	0.000167618	RING/U-box protein
GH_A13G1329	0.001	1.22333	10.2566	1.11929e-05	unknown
GH_A13G1335	0.24	2.62	3.44846	3.2089e-06	Uncharacterized protein
GH_A13G1336	0.746667	4.14667	2.47342	1.30132e-06	Uncharacterized protein
GH_A13G1337	20.5233	43.23	1.07477	2.87817e-05	20S proteasome beta subunit G1
GH_A13G1409	10.7767	5.21667	-1.04671	0.00213825	NB-ARC domain-containing disease resistance protein
GH_A13G1414	1.03	4.62333	2.16629	1.18133e-05	alpha/beta-Hydrolases superfamily protein
GH_A13G1433	14.8933	2.58333	-2.52736	3.94394e-06	cytosolic invertase 2
GH_A13G1435	18.5133	8.87	-1.06156	0.000660104	fucosyltransferase 13
GH_A13G1484	51.4233	108.91	1.08264	0.000124196	Cystathionine beta-synthase (CBS) family protein
GH_A13G1523	4.76333	0.973333	-2.29097	0.000581258	amino acid permease 7
GH_A13G1536	63.53	23.1467	-1.45663	1.81339e-06	HEAT SHOCK PROTEIN 81.4
GH_A13G1549	4.48333	1.08333	-2.04909	0.00111268	weak chloroplast movement under blue light protein (DUF827)
GH_A13G1576	246.11	25.63	-3.2634	2.64292e-08	cytochrome p450%2C family 71%2C subfamily B%2C polypeptide 11
GH_A13G1611	3.61333	8.82333	1.28799	0.000162501	Oxoglutarate/iron-dependent oxygenase
GH_A13G1619	241.857	495.723	1.03538	0.00389245	Translation initiation factor SUI1 family protein
GH_A13G1625	16.7267	36.2733	1.11676	1.44198e-05	AT hook motif-containing protein
GH_A13G1630	9.21333	0.803333	-3.51965	1.93861e-05	serine/threonine-protein phosphatase 7 long form-like protein
GH_A13G1671	17.4	5.86667	-1.56847	0.000264137	Protein kinase superfamily protein
GH_A13G1674	99.5967	0.36	-8.11196	1.27418e-17	terpene synthase 21
GH_A13G1690	0.403333	1.82	2.17389	0.00159698	unknown
GH_A13G1773	1.37	9.99333	2.86679	9.13516e-10	hypothetical protein (DUF641)
GH_A13G1777	16.44	6.44	-1.35208	0.000179536	mechanosensitive channel of small conductance-like 6
GH_A13G1778	14.2333	4.51	-1.65807	0.000179836	mechanosensitive channel of small conductance-like 6
GH_A13G1786	34.61	8.38667	-2.04502	6.58395e-09	gibberellin 2-beta-dioxygenase
GH_A13G1803	1.31333	6.20333	2.23981	1.3089e-06	serine/arginine repetitive matrix-like protein
GH_A13G1813	53.0233	19.9667	-1.40903	5.30566e-05	Tyrosine phosphatase family protein
GH_A13G1827	2.56333	0.001	-11.3238	2.85382e-07	2-oxoglutarate (2OG) and Fe(II)-dependent oxygenase superfamily protein
GH_A13G1876	7.89333	2.74667	-1.52295	0.00028002	Sec14p-like phosphatidylinositol transfer family protein
GH_A13G1885	3.37333	23.2367	2.78416	2.14864e-09	WUSCHEL related homeobox 11
GH_A13G1891	7.71	25.1067	1.70327	0.000960807	mitochondrial ribosomal protein S7
GH_A13G1892	4.19	1.10667	-1.92073	0.00205967	Sodium/calcium exchanger family protein
GH_A13G1893	4.94667	1.32667	-1.89865	3.80172e-05	ATPase family associated with various cellular activities (AAA)
GH_A13G1894	7.49667	1.73	-2.11548	0.000697698	cationic amino acid transporter 2
GH_A13G1900	37.1133	15.7633	-1.23536	9.3471e-05	Cobalamin-independent synthase family protein
GH_A13G1936	0.73	0.001	-9.51175	0.000385159	Pentatricopeptide repeat (PPR) superfamily protein
GH_A13G1953	74.51	14.17	-2.39459	6.57751e-10	threonine aldolase 1
GH_A13G1967	7.52667	0.001	-12.8778	3.46416e-11	unknown
GH_A13G1968	3.30333	0.126667	-4.70481	3.00386e-05	SSXT family protein
GH_A13G1977	2.59333	0.34	-2.9312	0.00122635	pathogenesis-related 4
GH_A13G1981	0.19	3.87333	4.3495	3.76958e-07	AUX/IAA transcriptional regulator family protein
GH_A13G1984	1.32	0.196667	-2.74671	0.00346252	calmodulin-like 11
GH_A13G2020	14.1833	0.973333	-3.86512	5.26384e-07	RING/U-box superfamily protein
GH_A13G2024	4.14	0.406667	-3.34771	1.24415e-05	lipoxygenase 1
GH_A13G2030	29.5133	7.34667	-2.00621	2.65922e-05	Hypoxia-responsive family protein
GH_A13G2037	55.09	25.6433	-1.10321	0.000110088	GATA transcription factor 15
GH_A13G2038	121.623	55.8767	-1.1221	2.67545e-05	importin alpha isoform 1
GH_A13G2070	0.323333	4.45333	3.78379	2.07638e-07	SITE-1 protease
GH_A13G2122	3.44333	61.2767	4.15346	2.14495e-26	Endomembrane protein 70 protein family
GH_A13G2123	44.3733	193.597	2.12529	2.43859e-08	Cytosol aminopeptidase family protein
GH_A13G2130	56.81	9.59333	-2.56604	9.15956e-09	SOS3-interacting protein 3
GH_A13G2136	0.97	0.001	-9.92184	0.000602012	lectin protein kinase family protein
GH_A13G2156	11.2533	4.58333	-1.29588	0.000395017	unknown
GH_A13G2167	50.5467	11.8133	-2.0972	2.91084e-11	IQ-domain 6
GH_A13G2182	7.96333	2.81667	-1.49938	0.000277553	Phosphoinositide phosphatase family protein
GH_A13G2184	85.9133	4.39667	-4.2884	4.9317e-13	sucrose synthase 4
GH_A13G2189	20.49	44.18	1.10847	1.62657e-05	inter-alpha-trypsin inhibitor heavy chain-like protein
GH_A13G2194	0.766667	0.001	-9.58246	0.000242788	NAD(P)-linked oxidoreductase superfamily protein
GH_A13G2206	0.776667	5.17	2.7348	2.97225e-07	RNA polymerase III RPC4
GH_A13G2217	34.54	13.2767	-1.37938	9.0236e-05	membrane protein
GH_A13G2232	46.6567	99.2933	1.08961	0.000130622	serine acetyltransferase 1%3B1
GH_A13G2234	6.98	1.95333	-1.83729	8.98341e-05	Mitochondrial substrate carrier family protein
GH_A13G2237	52.0233	0.0433333	-10.2295	3.57845e-68	SNF7 family protein
GH_A13G2238	1.81667	0.001	-10.8271	4.34626e-08	Zinc finger C-x8-C-x5-C-x3-H type family protein
GH_A13G2239	4.47	0.556667	-3.00539	1.49764e-08	SNARE-like superfamily protein
GH_A13G2258	23.0533	5.59333	-2.0432	4.69332e-08	fatty acyl-ACP thioesterases B
GH_A13G2332	331.437	39.1067	-3.08325	3.252e-07	2-oxoglutarate (2OG) and Fe(II)-dependent oxygenase superfamily protein
GH_A13G2333	5.78667	0.001	-12.4985	2.0614e-10	2-oxoglutarate (2OG) and Fe(II)-dependent oxygenase superfamily protein
GH_A13G2340	5.77	0.0633333	-6.50946	2.5832e-07	2-oxoglutarate (2OG) and Fe(II)-dependent oxygenase superfamily protein
GH_A13G2341	25.6567	0.15	-7.41823	1.8938e-07	2-oxoglutarate (2OG) and Fe(II)-dependent oxygenase superfamily protein
GH_A13G2391	5.29667	13.8	1.38151	0.000338663	MATE efflux family protein
GH_A13G2434	0.216667	1.38667	2.67807	0.00285645	Calcium-dependent lipid-binding (CaLB domain) plant phosphoribosyltransferase family protein
GH_A13G2446	62.8067	24.2067	-1.37551	5.61786e-06	sulfite reductase
GH_A13G2460	1.92333	0.0866667	-4.47199	0.0016074	NB-ARC domain-containing disease resistance protein
GH_A13G2468	3.19333	0.58	-2.46094	0.000793173	alpha/beta-Hydrolases superfamily protein
GH_A13G2494	5.13	0.596667	-3.10396	3.03431e-07	BTB-POZ and MATH domain 4
GH_A13G2514	6.67667	2.7	-1.30617	0.00270146	magnesium (Mg) transporter 10
GH_A13G2559	11.7033	27.92	1.25438	0.000552638	O-Glycosyl hydrolases family 17 protein
GH_A13G2570	29.7667	1.81667	-4.03433	6.67874e-06	C2H2-type zinc finger family protein
GH_A13G2589	1.40333	4.78667	1.77016	0.000151231	Homeobox-leucine zipper family protein / lipid-binding START domain-containing protein
GH_A13G2610	0.826667	9.52333	3.52609	3.97849e-15	Exostosin family protein
GH_A13G2613	0.56	0.001	-9.12928	0.0041272	mitogen-activated protein kinase kinase kinase 13
GH_A13G2619	37.4833	18.51	-1.01794	0.000391673	ubiquitin-activating enzyme 1
GH_A13G2621	4.56	1.75	-1.38168	0.00193287	ubiquitin activating enzyme 2
GH_A13G2631	6.94333	0.176667	-5.29653	1.18969e-09	Calcineurin-like metallo-phosphoesterase superfamily protein
GH_A13G2632	75.7833	25.1433	-1.5917	7.66396e-05	zinc finger CCCH domain protein
GH_D01G0026	100.35	38.2667	-1.39088	0.000201027	HECT ubiquitin protein ligase family protein KAK
GH_D01G0037	18.7367	9.29667	-1.01108	0.000361351	SH3 domain-containing protein
GH_D01G0047	2.13	0.196667	-3.43703	0.000642867	3-ketoacyl-CoA synthase 4
GH_D01G0068	6.95	2.76333	-1.3306	0.00116299	ARP protein (REF)
GH_D01G0107	3.63333	0.696667	-2.38275	0.00372929	receptor like protein 33
GH_D01G0165	68.1567	11.86	-2.52275	8.01682e-10	RING membrane-anchor 1
GH_D01G0181	5.42	1.77667	-1.60912	0.00179087	Disease resistance protein (CC-NBS-LRR class) family
GH_D01G0201	2.84667	0.386667	-2.88011	5.42983e-05	acyl-CoA oxidase 3
GH_D01G0211	11.3567	3.45667	-1.71609	2.97511e-06	jasmonate-zim-domain protein 10
GH_D01G0227	7.34	15.8767	1.11306	0.000126206	Leucine-rich repeat (LRR) family protein
GH_D01G0245	2.22	0.153333	-3.85582	0.0024098	Regulator of chromosome condensation (RCC1) family protein
GH_D01G0250	0.403333	7.68667	4.25231	1.18381e-11	Cyclopropane-fatty-acyl-phospholipid synthase
GH_D01G0258	28.2967	12.2767	-1.20471	8.15666e-05	Zinc finger C-x8-C-x5-C-x3-H type family protein
GH_D01G0266	50.4533	24.58	-1.03746	0.000386371	vesicle-associated membrane protein 724
GH_D01G0271	4.69667	1.72333	-1.44644	0.00348338	TOXICOS EN LEVADURA 2
GH_D01G0274	8.44667	3.64	-1.21444	0.0034093	lipase class 3 family protein
GH_D01G0291	5.85667	45.8233	2.96793	2.55848e-24	nucleolin
GH_D01G0304	9.77667	3.58667	-1.4467	0.000509632	Tetratricopeptide repeat (TPR)-like superfamily protein
GH_D01G0311	1.78	0.45	-1.98388	0.00377668	NAC domain containing protein 1
GH_D01G0312	3.50667	8.41667	1.26315	0.000682699	serine/arginine repetitive matrix-like protein
GH_D01G0323	3.27333	0.196667	-4.05694	2.11715e-07	S-locus lectin protein kinase family protein
GH_D01G0386	32.5333	13.6233	-1.25584	0.000956769	Calcium-dependent lipid-binding (CaLB domain) family protein
GH_D01G0390	4.87333	10.54	1.11289	0.000813367	cytochrome P450%2C family 72%2C subfamily A%2C polypeptide 15
GH_D01G0392	5.34333	13.2567	1.31091	0.000738	LYR family of Fe/S cluster biogenesis protein
GH_D01G0443	1.56333	0.17	-3.20102	7.1704e-05	Leucine-rich repeat transmembrane protein kinase
GH_D01G0444	12.8133	1.85	-2.79205	8.44237e-11	Leucine-rich repeat transmembrane protein kinase
GH_D01G0447	0.0833333	1.15333	3.79077	0.00262875	Leucine-rich repeat protein kinase family protein
GH_D01G0469	5.07333	1.06333	-2.25434	0.000126758	Protein kinase superfamily protein
GH_D01G0509	12.5067	3.96333	-1.65791	0.000403373	unknown
GH_D01G0513	1.6	0.001	-10.6439	0.000473653	unknown
GH_D01G0528	49.0933	6.68333	-2.87689	1.65265e-06	Curculin-like (mannose-binding) lectin family protein
GH_D01G0550	12.6333	0.896667	-3.81652	1.26705e-07	UDP-Glycosyltransferase superfamily protein
GH_D01G0559	1.24333	7.50333	2.59332	2.00596e-06	serine/arginine repetitive matrix protein
GH_D01G0576	7.14667	1.86667	-1.93681	0.00138847	squamosa promoter binding protein-like 4
GH_D01G0578	21.47	7.21	-1.57425	0.000323808	phytosylfokine-alpha receptor 2
GH_D01G0596	4.87667	0.09	-5.75983	3.71753e-06	DUF2921 family protein%2C putative (DUF2921)
GH_D01G0612	54.8667	17.32	-1.66349	0.00044577	RING membrane-anchor 3
GH_D01G0627	13.0933	3.56667	-1.87618	0.000739462	Outer membrane OMP85 family protein
GH_D01G0635	9.85	0.85	-3.53459	3.61246e-13	ABC-2 type transporter family protein
GH_D01G0636	71.04	22.8867	-1.63412	8.02645e-07	NAC (No Apical Meristem) domain transcriptional regulator superfamily protein
GH_D01G0683	1.11333	0.001	-10.1207	2.13249e-05	S-locus lectin protein kinase family protein
GH_D01G0727	7.41667	1.14667	-2.69332	8.1177e-05	COBRA-like protein 10 precursor
GH_D01G0743	18.3133	2.39667	-2.93379	1.24957e-07	Ras-related small GTP-binding family protein
GH_D01G0759	1.05333	4.01667	1.93104	0.000561516	Root hair defective 3 GTP-binding protein (RHD3)
GH_D01G0834	6.07	14.5533	1.26158	0.00260483	Na+/H+ (sodium hydrogen) exchanger 3
GH_D01G0846	4.5	0.45	-3.32193	3.2476e-06	Protein kinase superfamily protein
GH_D01G0849	0.253333	1.33333	2.39593	0.00356574	Pentatricopeptide repeat (PPR-like) superfamily protein
GH_D01G0859	29.4233	14.36	-1.0349	0.000925402	cytochrome P450%2C family 71%2C subfamily B%2C polypeptide 36
GH_D01G0861	4.16333	0.17	-4.61413	3.76884e-06	cytochrome P450%2C family 71%2C subfamily B%2C polypeptide 34
GH_D01G0862	2.44	0.36	-2.76081	0.00316083	cytochrome P450%2C family 71%2C subfamily B%2C polypeptide 34
GH_D01G0875	0.96	0.133333	-2.848	0.0040122	Pectin lyase-like superfamily protein
GH_D01G0899	3.04333	0.26	-3.54907	0.00143726	unknown
GH_D01G0917	4.31	0.353333	-3.60859	6.20884e-07	serine-rich protein-like protein
GH_D01G0919	187.057	73.27	-1.35218	0.00011995	HEAT SHOCK PROTEIN 81.4
GH_D01G0922	3.95667	1.10667	-1.83806	0.00123303	Leucine-rich receptor-like protein kinase family protein
GH_D01G0942	6.2	0.001	-12.5981	4.71942e-11	RING/U-box superfamily protein
GH_D01G0978	5.12667	0.936667	-2.45241	0.0014413	unknown
GH_D01G0994	1.89333	0.001	-10.8867	4.07502e-05	RGA-like 1
GH_D01G1042	8.60333	18.52	1.10612	6.08789e-05	unknown
GH_D01G1045	7.46	2.40333	-1.63414	0.000132703	transport/golgi organization-like protein (DUF833)
GH_D01G1052	45.9833	19.1433	-1.26427	2.79927e-05	Plant regulator RWP-RK family protein
GH_D01G1081	14.2767	6.56	-1.12189	0.0013529	transmembrane protein
GH_D01G1096	18.8	43.1467	1.19852	6.72677e-05	SKU5 similar 5
GH_D01G1118	4.83667	0.3	-4.01098	0.000140046	Protein kinase superfamily protein
GH_D01G1195	12.0167	25.4433	1.08225	0.00130502	Ribosomal protein L27 family protein
GH_D01G1250	15.2533	7.03333	-1.11684	0.0030697	TBP-associated factor 4
GH_D01G1278	2.11	0.386667	-2.44808	0.00183842	Uncharacterized conserved protein UCP031279
GH_D01G1310	2.47667	8.84333	1.83619	3.46207e-06	unknown
GH_D01G1313	0.001	3.54	11.7895	2.25945e-13	embryo defective 2410
GH_D01G1358	3.29	0.173333	-4.24647	0.00097846	unknown
GH_D01G1407	5.53	12.1733	1.13837	0.000611225	nuclear factor Y%2C subunit A1
GH_D01G1419	1.48333	0.001	-10.5346	1.1698e-05	syntaxin of plants 121
GH_D01G1433	12.85	4.63667	-1.47061	0.00416076	TRAF-like superfamily protein
GH_D01G1437	9.13667	18.7433	1.03664	0.00136462	histone-lysine N-methyltransferase ASHH3
GH_D01G1448	6.42	2.07333	-1.63062	0.000233377	trichome birefringence-like protein (DUF828)
GH_D01G1502	14.9	2.00333	-2.89484	0.000164885	Sulfite exporter TauE/SafE family protein
GH_D01G1536	1.79333	0.283333	-2.66207	0.0035984	polygalacturonase 2
GH_D01G1621	15.7533	0.513333	-4.93962	3.15257e-16	glutamate decarboxylase 4
GH_D01G1636	0.573333	3.28	2.51625	0.000315097	P-loop containing nucleoside triphosphate hydrolases superfamily protein
GH_D01G1651	1.53333	0.0433333	-5.14505	0.000974313	Phototropic-responsive NPH3 family protein
GH_D01G1680	11.7733	1.79	-2.71749	6.51391e-05	plant UBX domain-containing protein 2
GH_D01G1692	3.97	8.58667	1.11296	0.00315844	MA3 domain-containing protein
GH_D01G1722	1.98	5.65333	1.5136	0.00101421	La protein 1
GH_D01G1742	1.97	0.106667	-4.20701	0.000317298	plastid movement impaired protein
GH_D01G1748	4.39667	0.24	-4.1953	0.000181956	mediator of RNA polymerase II transcription subunit
GH_D01G1754	0.313333	1.53	2.28776	0.00272262	Squamosa promoter-binding protein-like (SBP domain) transcription factor family protein
GH_D01G1847	18.6633	6.12667	-1.60703	0.00359711	alpha/beta-Hydrolases superfamily protein
GH_D01G1869	64.0967	134.49	1.06918	5.48864e-05	transmembrane protein
GH_D01G1929	34.0567	73.8567	1.11679	8.75481e-06	plasma membrane intrinsic protein 3
GH_D01G1932	1.14	0.001	-10.1548	0.000185127	unknown
GH_D01G1934	56.7433	5.05333	-3.48914	3.70915e-05	FAD/NAD(P)-binding oxidoreductase family protein
GH_D01G1955	3.11	0.71	-2.13102	0.000553292	GDSL-like Lipase/Acylhydrolase superfamily protein
GH_D01G1956	7.10667	1.38	-2.3645	0.000235077	SKU5 similar 5
GH_D01G1960	49.8333	3.50667	-3.82894	5.81049e-14	Transmembrane amino acid transporter family protein
GH_D01G1983	35.1167	3.22667	-3.44404	7.66429e-11	lysm domain GPI-anchored protein 2 precursor
GH_D01G1991	12.6333	4.30667	-1.55259	5.34482e-05	integral membrane hemolysin-III-like protein
GH_D01G1992	6.04333	0.723333	-3.06261	2.45348e-05	C2H2-like zinc finger protein
GH_D01G1993	39.9533	15.12	-1.40186	8.33874e-05	Plant regulator RWP-RK family protein
GH_D01G2015	1.14	4.00333	1.81217	0.000220082	peroxidase superfamily protein
GH_D01G2064	1.24333	5.90333	2.24732	4.31976e-06	RING/U-box superfamily protein
GH_D01G2083	11.3867	49.2	2.11131	1.62018e-08	alpha/beta-Hydrolases superfamily protein
GH_D01G2087	2.00333	0.26	-2.94582	0.000154768	chromomethylase 1
GH_D01G2162	16.7933	34.4767	1.03773	0.000735525	PDI-like 1-1
GH_D01G2177	7.64667	22.0233	1.52613	1.98504e-05	nitrate reductase 2
GH_D01G2194	0.26	1.78333	2.77799	0.000768046	Ankyrin repeat family protein / BTB/POZ domain-containing protein
GH_D01G2223	0.84	0.001	-9.71425	0.00135012	Peptidase S41 family protein
GH_D01G2258	74.1467	34.7267	-1.09434	0.000276395	Mal d 1-associated protein
GH_D01G2266	1.18333	0.001	-10.2086	4.28936e-05	terpene synthase 21
GH_D01G2268	3.23667	0.0433333	-6.22289	2.73375e-05	plant U-box 23
GH_D01G2274	0.63	3.13333	2.31427	2.49477e-05	nudix hydrolase homolog 27
GH_D01G2279	22.3033	6.86	-1.70098	8.45946e-05	Late embryogenesis abundant (LEA) hydroxyproline-rich glycoprotein family
GH_D01G2288	7.92667	1.09	-2.86239	3.13502e-07	NAD(P)-binding Rossmann-fold superfamily protein
GH_D01G2290	136.627	20.8133	-2.71466	7.292e-07	NAD(P)-binding Rossmann-fold superfamily protein
GH_D01G2293	7.01	1.76	-1.99384	0.00228529	NAD(P)-binding Rossmann-fold superfamily protein
GH_D01G2295	35.5133	1.59667	-4.47523	3.06191e-10	NAD(P)-binding Rossmann-fold superfamily protein
GH_D01G2356	1.83333	4.76333	1.3775	0.00323863	sequence-specific DNA binding transcription factor
GH_D01G2362	11.0633	3.66	-1.59587	3.87949e-05	Exostosin family protein
GH_D01G2372	3.03	0.99	-1.61382	0.00351223	phosphatidyl inositol monophosphate 5 kinase
GH_D01G2463	0.001	0.69	9.43045	0.0006844	POX (plant homeobox) family protein
GH_D01G2466	8.20333	16.48	1.00643	0.00403955	reticulata-like protein%2C putative (DUF3411)
GH_D01G2494	4.73667	0.216667	-4.45032	4.12074e-05	PAR1 protein
GH_D01G2497	1.90667	8.19	2.10281	2.56124e-05	PAR1 protein
GH_D01G2511	3.69	0.766667	-2.26695	0.000313224	BAK1-interacting receptor-like kinase 1
GH_D01G2524	1.9	0.0433333	-5.45438	0.00284073	receptor like protein 7
GH_D01G2533	19.1467	8.34	-1.19897	0.003827	2-oxoglutarate (2OG) and Fe(II)-dependent oxygenase superfamily protein
GH_D01G2550	4.86333	0.0433333	-6.81032	4.56978e-07	ammonium transporter 2
GH_D01G2583	6.99667	16.05	1.19783	4.39651e-05	protein EMBRYO DEFECTIVE 2247
GH_D01G2584	5.17667	18.3	1.82175	4.49451e-09	RNA 2'-phosphotransferase%2C Tpt1 / KptA family
GH_D02G0021	25.8867	10.0133	-1.37029	6.81212e-05	Leucine-rich repeat protein kinase family protein
GH_D02G0038	6.39667	1.07	-2.57971	1.40939e-07	Protein kinase superfamily protein
GH_D02G0046	15.77	4.41	-1.83833	0.000101818	ARM repeat superfamily protein
GH_D02G0075	1.28333	3.41667	1.41269	0.00370925	Actin-binding FH2 (formin homology 2) family protein
GH_D02G0088	0.106667	1.83667	4.10591	1.70709e-05	F-box/FBD/LRR protein
GH_D02G0112	47.3933	18.7167	-1.34036	6.99494e-05	Phosphoglycerate mutase%2C 2%2C3-bisphosphoglycerate-independent
GH_D02G0121	9.81	35.8233	1.86857	1.6858e-10	Ribosomal L38e protein family
GH_D02G0124	0.0833333	32.31	8.59887	3.71973e-53	PETER PAN-like protein
GH_D02G0177	17.1167	7.26667	-1.23604	5.85213e-05	MAC/Perforin domain-containing protein
GH_D02G0206	46.8733	141.74	1.59641	1.88241e-05	xyloglucan endotransglucosylase/hydrolase 16
[truncated: 1,734 more rows]
